# Supplementary material for: Hippocampal adult-born granule cells drive network activity in a mouse model of chronic temporal lobe epilepsy
Source: Nat Commun. 2020 Dec 1;11:6138. doi: 10.1038/s41467-020-19969-2 (PMC7708476; doi:10.1038/s41467-020-19969-2)
Supplement: Supplementary file 4 — Source Data [file 41467_2020_19969_MOESM4_ESM.xlsx]

## Sheet: Fig4G
	Unnamed: 0	k	j	frac dominated	population
0	31	4	0	0.25	abGC
1	32	4	0	1	mGC
2	34	4	1	0.25	abGC
3	35	4	1	1	mGC
4	37	4	2	0.25	abGC
5	38	4	2	1	mGC
6	40	4	3	0.25	abGC
7	41	4	3	1	mGC
8	43	4	4	0.25	abGC
9	44	4	4	1	mGC
10	46	4	5	0.25	abGC
11	47	4	5	1	mGC
12	49	4	6	0	abGC
13	50	4	6	1	mGC
14	52	4	7	0	abGC
15	53	4	7	1	mGC
16	55	4	8	0	abGC
17	56	4	8	1	mGC
18	58	4	9	0.25	abGC
19	59	4	9	1	mGC
20	61	6	0	0	abGC
21	62	6	0	0.333333	mGC
22	64	6	1	0.166667	abGC
23	65	6	1	0.5	mGC
24	67	6	2	0.166667	abGC
25	68	6	2	0.5	mGC
26	70	6	3	0.166667	abGC
27	71	6	3	0.333333	mGC
28	73	6	4	0.333333	abGC
29	74	6	4	0.5	mGC
30	76	6	5	0	abGC
31	77	6	5	0.333333	mGC
32	79	6	6	0.166667	abGC
33	80	6	6	0.5	mGC
34	82	6	7	0	abGC
35	83	6	7	0.333333	mGC
36	85	6	8	0.166667	abGC
37	86	6	8	0.666667	mGC
38	88	6	9	0.166667	abGC
39	89	6	9	0.333333	mGC
40	91	8	0	0	abGC
41	92	8	0	0.125	mGC
42	94	8	1	0.125	abGC
43	95	8	1	0	mGC
44	97	8	2	0.125	abGC
45	98	8	2	0	mGC
46	100	8	3	0.125	abGC
47	101	8	3	0.125	mGC
48	103	8	4	0.25	abGC
49	104	8	4	0.375	mGC
50	106	8	5	0	abGC
51	107	8	5	0.125	mGC
52	109	8	6	0.125	abGC
53	110	8	6	0	mGC
54	112	8	7	0.125	abGC
55	113	8	7	0.375	mGC
56	115	8	8	0	abGC
57	116	8	8	0.125	mGC
58	118	8	9	0.125	abGC
59	119	8	9	0	mGC
60	121	10	0	0.1	abGC
61	122	10	0	0	mGC
62	124	10	1	0.1	abGC
63	125	10	1	0	mGC
64	127	10	2	0.1	abGC
65	128	10	2	0.2	mGC
66	130	10	3	0.1	abGC
67	131	10	3	0	mGC
68	133	10	4	0.1	abGC
69	134	10	4	0	mGC
70	136	10	5	0.1	abGC
71	137	10	5	0.1	mGC
72	139	10	6	0.1	abGC
73	140	10	6	0	mGC
74	142	10	7	0.2	abGC
75	143	10	7	0.1	mGC
76	145	10	8	0	abGC
77	146	10	8	0.1	mGC
78	148	10	9	0.2	abGC
79	149	10	9	0	mGC
80	151	12	0	0.166667	abGC
81	152	12	0	0.0833333	mGC
82	154	12	1	0.0833333	abGC
83	155	12	1	0.166667	mGC
84	157	12	2	0	abGC
85	158	12	2	0	mGC
86	160	12	3	0.0833333	abGC
87	161	12	3	0.0833333	mGC
88	163	12	4	0.166667	abGC
89	164	12	4	0.0833333	mGC
90	166	12	5	0	abGC
91	167	12	5	0	mGC
92	169	12	6	0.0833333	abGC
93	170	12	6	0.25	mGC
94	172	12	7	0.0833333	abGC
95	173	12	7	0	mGC
96	175	12	8	0.0833333	abGC
97	176	12	8	0	mGC
98	178	12	9	0.166667	abGC
99	179	12	9	0	mGC
100	181	14	0	0.0714286	abGC
101	182	14	0	0.0714286	mGC
102	184	14	1	0	abGC
103	185	14	1	0.0714286	mGC
104	187	14	2	0.0714286	abGC
105	188	14	2	0.0714286	mGC
106	190	14	3	0.0714286	abGC
107	191	14	3	0	mGC
108	193	14	4	0	abGC
109	194	14	4	0.0714286	mGC
110	196	14	5	0.142857	abGC
111	197	14	5	0.0714286	mGC
112	199	14	6	0.142857	abGC
113	200	14	6	0.142857	mGC
114	202	14	7	0.0714286	abGC
115	203	14	7	0.0714286	mGC
116	205	14	8	0.0714286	abGC
117	206	14	8	0.0714286	mGC
118	208	14	9	0.0714286	abGC
119	209	14	9	0	mGC
120	211	16	0	0.125	abGC
121	212	16	0	0	mGC
122	214	16	1	0.1875	abGC
123	215	16	1	0	mGC
124	217	16	2	0.0625	abGC
125	218	16	2	0	mGC
126	220	16	3	0.0625	abGC
127	221	16	3	0	mGC
128	223	16	4	0.0625	abGC
129	224	16	4	0	mGC
130	226	16	5	0.0625	abGC
131	227	16	5	0	mGC
132	229	16	6	0	abGC
133	230	16	6	0.0625	mGC
134	232	16	7	0.0625	abGC
135	233	16	7	0	mGC
136	235	16	8	0.125	abGC
137	236	16	8	0	mGC
138	238	16	9	0.0625	abGC
139	239	16	9	0	mGC
140	241	18	0	0.111111	abGC
141	242	18	0	0	mGC
142	244	18	1	0.111111	abGC
143	245	18	1	0	mGC
144	247	18	2	0.111111	abGC
145	248	18	2	0	mGC
146	250	18	3	0.111111	abGC
147	251	18	3	0	mGC
148	253	18	4	0.166667	abGC
149	254	18	4	0	mGC
150	256	18	5	0.166667	abGC
151	257	18	5	0	mGC
152	259	18	6	0.0555556	abGC
153	260	18	6	0	mGC
154	262	18	7	0.111111	abGC
155	263	18	7	0	mGC
156	265	18	8	0.166667	abGC
157	266	18	8	0	mGC
158	268	18	9	0.0555556	abGC
159	269	18	9	0	mGC
160	271	20	0	0.1	abGC
161	272	20	0	0	mGC
162	274	20	1	0.05	abGC
163	275	20	1	0	mGC
164	277	20	2	0.05	abGC
165	278	20	2	0	mGC
166	280	20	3	0.15	abGC
167	281	20	3	0	mGC
168	283	20	4	0.05	abGC
169	284	20	4	0	mGC
170	286	20	5	0.05	abGC
171	287	20	5	0	mGC
172	289	20	6	0.15	abGC
173	290	20	6	0	mGC
174	292	20	7	0.05	abGC
175	293	20	7	0	mGC
176	295	20	8	0.1	abGC
177	296	20	8	0	mGC
178	298	20	9	0.1	abGC
179	299	20	9	0	mGC
180	331	4	0	0.25	abGC
181	332	4	0	0.5	mGC
182	334	4	1	0.5	abGC
183	335	4	1	0.25	mGC
184	337	4	2	0.25	abGC
185	338	4	2	0.5	mGC
186	340	4	3	0.25	abGC
187	341	4	3	0.5	mGC
188	343	4	4	0.5	abGC
189	344	4	4	0.25	mGC
190	346	4	5	0.5	abGC
191	347	4	5	0.25	mGC
192	349	4	6	0.25	abGC
193	350	4	6	0.5	mGC
194	352	4	7	0.5	abGC
195	353	4	7	0.5	mGC
196	355	4	8	0.25	abGC
197	356	4	8	0.25	mGC
198	358	4	9	0.5	abGC
199	359	4	9	0.5	mGC
200	361	6	0	0.333333	abGC
201	362	6	0	0.5	mGC
202	364	6	1	0.333333	abGC
203	365	6	1	0.333333	mGC
204	367	6	2	0.5	abGC
205	368	6	2	0.333333	mGC
206	370	6	3	0.333333	abGC
207	371	6	3	0.333333	mGC
208	373	6	4	0.166667	abGC
209	374	6	4	0.5	mGC
210	376	6	5	0.333333	abGC
211	377	6	5	0.333333	mGC
212	379	6	6	0.333333	abGC
213	380	6	6	0.333333	mGC
214	382	6	7	0.333333	abGC
215	383	6	7	0.5	mGC
216	385	6	8	0.5	abGC
217	386	6	8	0.5	mGC
218	388	6	9	0.333333	abGC
219	389	6	9	0.333333	mGC
220	391	8	0	0.25	abGC
221	392	8	0	0.375	mGC
222	394	8	1	0.125	abGC
223	395	8	1	0.125	mGC
224	397	8	2	0.125	abGC
225	398	8	2	0.25	mGC
226	400	8	3	0.25	abGC
227	401	8	3	0.375	mGC
228	403	8	4	0.25	abGC
229	404	8	4	0.5	mGC
230	406	8	5	0.375	abGC
231	407	8	5	0.5	mGC
232	409	8	6	0.25	abGC
233	410	8	6	0.375	mGC
234	412	8	7	0.25	abGC
235	413	8	7	0.25	mGC
236	415	8	8	0.25	abGC
237	416	8	8	0.25	mGC
238	418	8	9	0.25	abGC
239	419	8	9	0.25	mGC
240	421	10	0	0.2	abGC
241	422	10	0	0.4	mGC
242	424	10	1	0.3	abGC
243	425	10	1	0.3	mGC
244	427	10	2	0.3	abGC
245	428	10	2	0.4	mGC
246	430	10	3	0.2	abGC
247	431	10	3	0.5	mGC
248	433	10	4	0.2	abGC
249	434	10	4	0.3	mGC
250	436	10	5	0.4	abGC
251	437	10	5	0.3	mGC
252	439	10	6	0.5	abGC
253	440	10	6	0.3	mGC
254	442	10	7	0.1	abGC
255	443	10	7	0.2	mGC
256	445	10	8	0.3	abGC
257	446	10	8	0.2	mGC
258	448	10	9	0.2	abGC
259	449	10	9	0.4	mGC
260	451	12	0	0.416667	abGC
261	452	12	0	0.333333	mGC
262	454	12	1	0.25	abGC
263	455	12	1	0.416667	mGC
264	457	12	2	0.0833333	abGC
265	458	12	2	0.25	mGC
266	460	12	3	0.166667	abGC
267	461	12	3	0.25	mGC
268	463	12	4	0.166667	abGC
269	464	12	4	0.166667	mGC
270	466	12	5	0.166667	abGC
271	467	12	5	0.333333	mGC
272	469	12	6	0.333333	abGC
273	470	12	6	0.25	mGC
274	472	12	7	0.333333	abGC
275	473	12	7	0.416667	mGC
276	475	12	8	0.166667	abGC
277	476	12	8	0.25	mGC
278	478	12	9	0.166667	abGC
279	479	12	9	0.416667	mGC
280	481	14	0	0.214286	abGC
281	482	14	0	0.285714	mGC
282	484	14	1	0.357143	abGC
283	485	14	1	0.357143	mGC
284	487	14	2	0.285714	abGC
285	488	14	2	0.285714	mGC
286	490	14	3	0.285714	abGC
287	491	14	3	0.357143	mGC
288	493	14	4	0.285714	abGC
289	494	14	4	0.285714	mGC
290	496	14	5	0.285714	abGC
291	497	14	5	0.142857	mGC
292	499	14	6	0.214286	abGC
293	500	14	6	0.285714	mGC
294	502	14	7	0.214286	abGC
295	503	14	7	0.214286	mGC
296	505	14	8	0.357143	abGC
297	506	14	8	0.214286	mGC
298	508	14	9	0.285714	abGC
299	509	14	9	0.285714	mGC
300	511	16	0	0.1875	abGC
301	512	16	0	0.125	mGC
302	514	16	1	0.1875	abGC
303	515	16	1	0.25	mGC
304	517	16	2	0.3125	abGC
305	518	16	2	0.25	mGC
306	520	16	3	0.0625	abGC
307	521	16	3	0.25	mGC
308	523	16	4	0.1875	abGC
309	524	16	4	0.1875	mGC
310	526	16	5	0.25	abGC
311	527	16	5	0.25	mGC
312	529	16	6	0.125	abGC
313	530	16	6	0.0625	mGC
314	532	16	7	0.25	abGC
315	533	16	7	0.125	mGC
316	535	16	8	0.25	abGC
317	536	16	8	0.0625	mGC
318	538	16	9	0.25	abGC
319	539	16	9	0.125	mGC
320	541	18	0	0.277778	abGC
321	542	18	0	0.166667	mGC
322	544	18	1	0.222222	abGC
323	545	18	1	0.166667	mGC
324	547	18	2	0.277778	abGC
325	548	18	2	0.222222	mGC
326	550	18	3	0.222222	abGC
327	551	18	3	0.166667	mGC
328	553	18	4	0.166667	abGC
329	554	18	4	0.111111	mGC
330	556	18	5	0.222222	abGC
331	557	18	5	0.166667	mGC
332	559	18	6	0.222222	abGC
333	560	18	6	0.277778	mGC
334	562	18	7	0.222222	abGC
335	563	18	7	0.222222	mGC
336	565	18	8	0.222222	abGC
337	566	18	8	0.166667	mGC
338	568	18	9	0.333333	abGC
339	569	18	9	0.277778	mGC
340	571	20	0	0.25	abGC
341	572	20	0	0.05	mGC
342	574	20	1	0.15	abGC
343	575	20	1	0.15	mGC
344	577	20	2	0.15	abGC
345	578	20	2	0	mGC
346	580	20	3	0.2	abGC
347	581	20	3	0.15	mGC
348	583	20	4	0.15	abGC
349	584	20	4	0.1	mGC
350	586	20	5	0.2	abGC
351	587	20	5	0.05	mGC
352	589	20	6	0.25	abGC
353	590	20	6	0.1	mGC
354	592	20	7	0.2	abGC
355	593	20	7	0.1	mGC
356	595	20	8	0.25	abGC
357	596	20	8	0.1	mGC
358	598	20	9	0.25	abGC
359	599	20	9	0.05	mGC
360	631	4	0	0.25	abGC
361	632	4	0	0.5	mGC
362	634	4	1	0.5	abGC
363	635	4	1	0.5	mGC
364	637	4	2	0.25	abGC
365	638	4	2	0.5	mGC
366	640	4	3	0.25	abGC
367	641	4	3	0.75	mGC
368	643	4	4	0.25	abGC
369	644	4	4	0.25	mGC
370	646	4	5	0.5	abGC
371	647	4	5	0.25	mGC
372	649	4	6	0.25	abGC
373	650	4	6	0.5	mGC
374	652	4	7	0.25	abGC
375	653	4	7	0.25	mGC
376	655	4	8	0.25	abGC
377	656	4	8	0	mGC
378	658	4	9	0.25	abGC
379	659	4	9	0.75	mGC
380	661	6	0	0.333333	abGC
381	662	6	0	0.5	mGC
382	664	6	1	0.333333	abGC
383	665	6	1	0.5	mGC
384	667	6	2	0.333333	abGC
385	668	6	2	0.5	mGC
386	670	6	3	0.333333	abGC
387	671	6	3	0.5	mGC
388	673	6	4	0.333333	abGC
389	674	6	4	0.5	mGC
390	676	6	5	0.333333	abGC
391	677	6	5	0.5	mGC
392	679	6	6	0.5	abGC
393	680	6	6	0.333333	mGC
394	682	6	7	0.166667	abGC
395	683	6	7	0.333333	mGC
396	685	6	8	0.333333	abGC
397	686	6	8	0.5	mGC
398	688	6	9	0.333333	abGC
399	689	6	9	0.5	mGC
400	691	8	0	0.25	abGC
401	692	8	0	0.375	mGC
402	694	8	1	0.25	abGC
403	695	8	1	0.5	mGC
404	697	8	2	0.375	abGC
405	698	8	2	0.5	mGC
406	700	8	3	0.25	abGC
407	701	8	3	0.375	mGC
408	703	8	4	0.25	abGC
409	704	8	4	0.5	mGC
410	706	8	5	0.25	abGC
411	707	8	5	0.5	mGC
412	709	8	6	0.5	abGC
413	710	8	6	0.375	mGC
414	712	8	7	0.375	abGC
415	713	8	7	0.5	mGC
416	715	8	8	0.25	abGC
417	716	8	8	0.25	mGC
418	718	8	9	0.25	abGC
419	719	8	9	0.5	mGC
420	721	10	0	0.2	abGC
421	722	10	0	0.4	mGC
422	724	10	1	0.3	abGC
423	725	10	1	0.4	mGC
424	727	10	2	0.3	abGC
425	728	10	2	0.5	mGC
426	730	10	3	0.3	abGC
427	731	10	3	0.4	mGC
428	733	10	4	0.3	abGC
429	734	10	4	0.5	mGC
430	736	10	5	0.3	abGC
431	737	10	5	0.5	mGC
432	739	10	6	0.3	abGC
433	740	10	6	0.5	mGC
434	742	10	7	0.2	abGC
435	743	10	7	0.4	mGC
436	745	10	8	0.3	abGC
437	746	10	8	0.5	mGC
438	748	10	9	0.2	abGC
439	749	10	9	0.5	mGC
440	751	12	0	0.25	abGC
441	752	12	0	0.5	mGC
442	754	12	1	0.25	abGC
443	755	12	1	0.583333	mGC
444	757	12	2	0.416667	abGC
445	758	12	2	0.416667	mGC
446	760	12	3	0.25	abGC
447	761	12	3	0.333333	mGC
448	763	12	4	0.333333	abGC
449	764	12	4	0.5	mGC
450	766	12	5	0.166667	abGC
451	767	12	5	0.25	mGC
452	769	12	6	0.166667	abGC
453	770	12	6	0.5	mGC
454	772	12	7	0.166667	abGC
455	773	12	7	0.333333	mGC
456	775	12	8	0.416667	abGC
457	776	12	8	0.5	mGC
458	778	12	9	0.166667	abGC
459	779	12	9	0.416667	mGC
460	781	14	0	0.214286	abGC
461	782	14	0	0.285714	mGC
462	784	14	1	0.214286	abGC
463	785	14	1	0.285714	mGC
464	787	14	2	0.357143	abGC
465	788	14	2	0.428571	mGC
466	790	14	3	0.357143	abGC
467	791	14	3	0.357143	mGC
468	793	14	4	0.214286	abGC
469	794	14	4	0.357143	mGC
470	796	14	5	0.142857	abGC
471	797	14	5	0.428571	mGC
472	799	14	6	0.214286	abGC
473	800	14	6	0.357143	mGC
474	802	14	7	0.214286	abGC
475	803	14	7	0.285714	mGC
476	805	14	8	0.142857	abGC
477	806	14	8	0.285714	mGC
478	808	14	9	0.285714	abGC
479	809	14	9	0.357143	mGC
480	811	16	0	0.3125	abGC
481	812	16	0	0.3125	mGC
482	814	16	1	0.3125	abGC
483	815	16	1	0.4375	mGC
484	817	16	2	0.3125	abGC
485	818	16	2	0.375	mGC
486	820	16	3	0.3125	abGC
487	821	16	3	0.3125	mGC
488	823	16	4	0.25	abGC
489	824	16	4	0.1875	mGC
490	826	16	5	0.25	abGC
491	827	16	5	0.3125	mGC
492	829	16	6	0.3125	abGC
493	830	16	6	0.375	mGC
494	832	16	7	0.125	abGC
495	833	16	7	0.4375	mGC
496	835	16	8	0.3125	abGC
497	836	16	8	0.3125	mGC
498	838	16	9	0.125	abGC
499	839	16	9	0.375	mGC
500	841	18	0	0.277778	abGC
501	842	18	0	0.388889	mGC
502	844	18	1	0.277778	abGC
503	845	18	1	0.333333	mGC
504	847	18	2	0.222222	abGC
505	848	18	2	0.277778	mGC
506	850	18	3	0.277778	abGC
507	851	18	3	0.166667	mGC
508	853	18	4	0.166667	abGC
509	854	18	4	0.333333	mGC
510	856	18	5	0.222222	abGC
511	857	18	5	0.333333	mGC
512	859	18	6	0.333333	abGC
513	860	18	6	0.166667	mGC
514	862	18	7	0.222222	abGC
515	863	18	7	0.333333	mGC
516	865	18	8	0.277778	abGC
517	866	18	8	0.166667	mGC
518	868	18	9	0.166667	abGC
519	869	18	9	0.333333	mGC
520	871	20	0	0.15	abGC
521	872	20	0	0.2	mGC
522	874	20	1	0.25	abGC
523	875	20	1	0.25	mGC
524	877	20	2	0.25	abGC
525	878	20	2	0.2	mGC
526	880	20	3	0.15	abGC
527	881	20	3	0.15	mGC
528	883	20	4	0.3	abGC
529	884	20	4	0.15	mGC
530	886	20	5	0.3	abGC
531	887	20	5	0.3	mGC
532	889	20	6	0.2	abGC
533	890	20	6	0.3	mGC
534	892	20	7	0.35	abGC
535	893	20	7	0.3	mGC
536	895	20	8	0.2	abGC
537	896	20	8	0.15	mGC
538	898	20	9	0.2	abGC
539	899	20	9	0.15	mGC
540	931	4	0	0.25	abGC
541	932	4	0	0.5	mGC
542	934	4	1	0.25	abGC
543	935	4	1	0.75	mGC
544	937	4	2	0.25	abGC
545	938	4	2	0.5	mGC
546	940	4	3	0.25	abGC
547	941	4	3	0.25	mGC
548	943	4	4	0.25	abGC
549	944	4	4	0.5	mGC
550	946	4	5	0.25	abGC
551	947	4	5	0.25	mGC
552	949	4	6	0.25	abGC
553	950	4	6	0.5	mGC
554	952	4	7	0.25	abGC
555	953	4	7	0.75	mGC
556	955	4	8	0.5	abGC
557	956	4	8	0.5	mGC
558	958	4	9	0.25	abGC
559	959	4	9	0.75	mGC
560	961	6	0	0.166667	abGC
561	962	6	0	0.833333	mGC
562	964	6	1	0.166667	abGC
563	965	6	1	0.666667	mGC
564	967	6	2	0.166667	abGC
565	968	6	2	0.333333	mGC
566	970	6	3	0.333333	abGC
567	971	6	3	0.666667	mGC
568	973	6	4	0.166667	abGC
569	974	6	4	0.333333	mGC
570	976	6	5	0.166667	abGC
571	977	6	5	0.666667	mGC
572	979	6	6	0.166667	abGC
573	980	6	6	0.333333	mGC
574	982	6	7	0.166667	abGC
575	983	6	7	0.333333	mGC
576	985	6	8	0.166667	abGC
577	986	6	8	0.333333	mGC
578	988	6	9	0.166667	abGC
579	989	6	9	0.166667	mGC
580	991	8	0	0.125	abGC
581	992	8	0	0.25	mGC
582	994	8	1	0.25	abGC
583	995	8	1	0.375	mGC
584	997	8	2	0.375	abGC
585	998	8	2	0.375	mGC
586	1000	8	3	0.25	abGC
587	1001	8	3	0.375	mGC
588	1003	8	4	0.25	abGC
589	1004	8	4	0.5	mGC
590	1006	8	5	0.375	abGC
591	1007	8	5	0.125	mGC
592	1009	8	6	0.125	abGC
593	1010	8	6	0.25	mGC
594	1012	8	7	0.25	abGC
595	1013	8	7	0.625	mGC
596	1015	8	8	0.125	abGC
597	1016	8	8	0.375	mGC
598	1018	8	9	0.125	abGC
599	1019	8	9	0.25	mGC
600	1021	10	0	0.1	abGC
601	1022	10	0	0.4	mGC
602	1024	10	1	0.2	abGC
603	1025	10	1	0.4	mGC
604	1027	10	2	0.1	abGC
605	1028	10	2	0.3	mGC
606	1030	10	3	0.2	abGC
607	1031	10	3	0.2	mGC
608	1033	10	4	0.2	abGC
609	1034	10	4	0.3	mGC
610	1036	10	5	0.2	abGC
611	1037	10	5	0.2	mGC
612	1039	10	6	0.2	abGC
613	1040	10	6	0.4	mGC
614	1042	10	7	0.1	abGC
615	1043	10	7	0.4	mGC
616	1045	10	8	0.3	abGC
617	1046	10	8	0.3	mGC
618	1048	10	9	0.2	abGC
619	1049	10	9	0.4	mGC
620	1051	12	0	0.166667	abGC
621	1052	12	0	0.0833333	mGC
622	1054	12	1	0.0833333	abGC
623	1055	12	1	0.333333	mGC
624	1057	12	2	0.166667	abGC
625	1058	12	2	0.333333	mGC
626	1060	12	3	0.0833333	abGC
627	1061	12	3	0.25	mGC
628	1063	12	4	0.166667	abGC
629	1064	12	4	0.166667	mGC
630	1066	12	5	0.0833333	abGC
631	1067	12	5	0.25	mGC
632	1069	12	6	0.166667	abGC
633	1070	12	6	0.333333	mGC
634	1072	12	7	0.0833333	abGC
635	1073	12	7	0.333333	mGC
636	1075	12	8	0.25	abGC
637	1076	12	8	0.25	mGC
638	1078	12	9	0.25	abGC
639	1079	12	9	0.416667	mGC
640	1081	14	0	0.214286	abGC
641	1082	14	0	0.214286	mGC
642	1084	14	1	0.142857	abGC
643	1085	14	1	0.142857	mGC
644	1087	14	2	0.0714286	abGC
645	1088	14	2	0.214286	mGC
646	1090	14	3	0.142857	abGC
647	1091	14	3	0.142857	mGC
648	1093	14	4	0.142857	abGC
649	1094	14	4	0.285714	mGC
650	1096	14	5	0.142857	abGC
651	1097	14	5	0.142857	mGC
652	1099	14	6	0.142857	abGC
653	1100	14	6	0.0714286	mGC
654	1102	14	7	0.0714286	abGC
655	1103	14	7	0.214286	mGC
656	1105	14	8	0.142857	abGC
657	1106	14	8	0.0714286	mGC
658	1108	14	9	0.0714286	abGC
659	1109	14	9	0.214286	mGC
660	1111	16	0	0.1875	abGC
661	1112	16	0	0.0625	mGC
662	1114	16	1	0.1875	abGC
663	1115	16	1	0.0625	mGC
664	1117	16	2	0.0625	abGC
665	1118	16	2	0.0625	mGC
666	1120	16	3	0.1875	abGC
667	1121	16	3	0.0625	mGC
668	1123	16	4	0.25	abGC
669	1124	16	4	0.1875	mGC
670	1126	16	5	0.125	abGC
671	1127	16	5	0.0625	mGC
672	1129	16	6	0.125	abGC
673	1130	16	6	0.125	mGC
674	1132	16	7	0.125	abGC
675	1133	16	7	0.125	mGC
676	1135	16	8	0.125	abGC
677	1136	16	8	0.1875	mGC
678	1138	16	9	0.125	abGC
679	1139	16	9	0.0625	mGC
680	1141	18	0	0.111111	abGC
681	1142	18	0	0.0555556	mGC
682	1144	18	1	0.111111	abGC
683	1145	18	1	0	mGC
684	1147	18	2	0.166667	abGC
685	1148	18	2	0.0555556	mGC
686	1150	18	3	0.111111	abGC
687	1151	18	3	0.0555556	mGC
688	1153	18	4	0.111111	abGC
689	1154	18	4	0.0555556	mGC
690	1156	18	5	0.111111	abGC
691	1157	18	5	0.0555556	mGC
692	1159	18	6	0.111111	abGC
693	1160	18	6	0.0555556	mGC
694	1162	18	7	0.111111	abGC
695	1163	18	7	0	mGC
696	1165	18	8	0.0555556	abGC
697	1166	18	8	0	mGC
698	1168	18	9	0.111111	abGC
699	1169	18	9	0.0555556	mGC
700	1171	20	0	0.1	abGC
701	1172	20	0	0.05	mGC
702	1174	20	1	0.15	abGC
703	1175	20	1	0.05	mGC
704	1177	20	2	0.1	abGC
705	1178	20	2	0.05	mGC
706	1180	20	3	0.1	abGC
707	1181	20	3	0	mGC
708	1183	20	4	0.05	abGC
709	1184	20	4	0	mGC
710	1186	20	5	0.2	abGC
711	1187	20	5	0.05	mGC
712	1189	20	6	0.15	abGC
713	1190	20	6	0.1	mGC
714	1192	20	7	0.1	abGC
715	1193	20	7	0	mGC
716	1195	20	8	0.1	abGC
717	1196	20	8	0	mGC
718	1198	20	9	0.05	abGC
719	1199	20	9	0	mGC

## Sheet: Fig4F
	Unnamed: 0	k	iteration	accuracy	condition
0	0	2	0	0.658281	decoded
1	1	2	1	0.675052	decoded
2	2	2	2	0.696017	decoded
3	3	2	3	0.704403	decoded
4	4	2	4	0.70021	decoded
5	5	2	5	0.685535	decoded
6	6	2	6	0.668763	decoded
7	7	2	7	0.689727	decoded
8	8	2	8	0.666667	decoded
9	9	2	9	0.704403	decoded
10	10	3	0	0.561845	decoded
11	11	3	1	0.584906	decoded
12	12	3	2	0.580713	decoded
13	13	3	3	0.559748	decoded
14	14	3	4	0.593291	decoded
15	15	3	5	0.566038	decoded
16	16	3	6	0.584906	decoded
17	17	3	7	0.612159	decoded
18	18	3	8	0.574423	decoded
19	19	3	9	0.561845	decoded
20	20	4	0	0.530398	decoded
21	21	4	1	0.498952	decoded
22	22	4	2	0.532495	decoded
23	23	4	3	0.563941	decoded
24	24	4	4	0.587002	decoded
25	25	4	5	0.528302	decoded
26	26	4	6	0.530398	decoded
27	27	4	7	0.542977	decoded
28	28	4	8	0.538784	decoded
29	29	4	9	0.553459	decoded
30	30	5	0	0.185185	decoded
31	31	5	1	0.23569	decoded
32	32	5	2	0.232323	decoded
33	33	5	3	0.215488	decoded
34	34	5	4	0.205387	decoded
35	35	5	5	0.225589	decoded
36	36	5	6	0.286195	decoded
37	37	5	7	0.215488	decoded
38	38	5	8	0.245791	decoded
39	39	5	9	0.215488	decoded
40	40	6	0	0.164983	decoded
41	41	6	1	0.205387	decoded
42	42	6	2	0.164983	decoded
43	43	6	3	0.232323	decoded
44	44	6	4	0.154882	decoded
45	45	6	5	0.195286	decoded
46	46	6	6	0.188552	decoded
47	47	6	7	0.191919	decoded
48	48	6	8	0.16835	decoded
49	49	6	9	0.181818	decoded
50	50	7	0	0.20202	decoded
51	51	7	1	0.161616	decoded
52	52	7	2	0.138047	decoded
53	53	7	3	0.161616	decoded
54	54	7	4	0.148148	decoded
55	55	7	5	0.188552	decoded
56	56	7	6	0.131313	decoded
57	57	7	7	0.127946	decoded
58	58	7	8	0.185185	decoded
59	59	7	9	0.212121	decoded
60	60	8	0	0.151515	decoded
61	61	8	1	0.158249	decoded
62	62	8	2	0.171717	decoded
63	63	8	3	0.158249	decoded
64	64	8	4	0.151515	decoded
65	65	8	5	0.154882	decoded
66	66	8	6	0.148148	decoded
67	67	8	7	0.148148	decoded
68	68	8	8	0.141414	decoded
69	69	8	9	0.154882	decoded
70	70	9	0	0.121212	decoded
71	71	9	1	0.121212	decoded
72	72	9	2	0.13468	decoded
73	73	9	3	0.158249	decoded
74	74	9	4	0.117845	decoded
75	75	9	5	0.0740741	decoded
76	76	9	6	0.151515	decoded
77	77	9	7	0.151515	decoded
78	78	9	8	0.138047	decoded
79	79	9	9	0.13468	decoded
80	80	10	0	0.117845	decoded
81	81	10	1	0.117845	decoded
82	82	10	2	0.131313	decoded
83	83	10	3	0.0976431	decoded
84	84	10	4	0.0976431	decoded
85	85	10	5	0.0909091	decoded
86	86	10	6	0.0774411	decoded
87	87	10	7	0.131313	decoded
88	88	10	8	0.114478	decoded
89	89	10	9	0.138047	decoded
90	0	2	2	0.5	chance
91	1	2	3	0.5	chance
92	2	2	4	0.5	chance
93	3	2	5	0.5	chance
94	4	2	6	0.5	chance
95	5	2	7	0.5	chance
96	6	2	8	0.5	chance
97	7	2	9	0.5	chance
98	8	2	10	0.5	chance
99	9	3	2	0.333333	chance
100	10	3	3	0.333333	chance
101	11	3	4	0.333333	chance
102	12	3	5	0.333333	chance
103	13	3	6	0.333333	chance
104	14	3	7	0.333333	chance
105	15	3	8	0.333333	chance
106	16	3	9	0.333333	chance
107	17	3	10	0.333333	chance
108	18	4	2	0.25	chance
109	19	4	3	0.25	chance
110	20	4	4	0.25	chance
111	21	4	5	0.25	chance
112	22	4	6	0.25	chance
113	23	4	7	0.25	chance
114	24	4	8	0.25	chance
115	25	4	9	0.25	chance
116	26	4	10	0.25	chance
117	27	5	2	0.2	chance
118	28	5	3	0.2	chance
119	29	5	4	0.2	chance
120	30	5	5	0.2	chance
121	31	5	6	0.2	chance
122	32	5	7	0.2	chance
123	33	5	8	0.2	chance
124	34	5	9	0.2	chance
125	35	5	10	0.2	chance
126	36	6	2	0.166667	chance
127	37	6	3	0.166667	chance
128	38	6	4	0.166667	chance
129	39	6	5	0.166667	chance
130	40	6	6	0.166667	chance
131	41	6	7	0.166667	chance
132	42	6	8	0.166667	chance
133	43	6	9	0.166667	chance
134	44	6	10	0.166667	chance
135	45	7	2	0.142857	chance
136	46	7	3	0.142857	chance
137	47	7	4	0.142857	chance
138	48	7	5	0.142857	chance
139	49	7	6	0.142857	chance
140	50	7	7	0.142857	chance
141	51	7	8	0.142857	chance
142	52	7	9	0.142857	chance
143	53	7	10	0.142857	chance
144	54	8	2	0.125	chance
145	55	8	3	0.125	chance
146	56	8	4	0.125	chance
147	57	8	5	0.125	chance
148	58	8	6	0.125	chance
149	59	8	7	0.125	chance
150	60	8	8	0.125	chance
151	61	8	9	0.125	chance
152	62	8	10	0.125	chance
153	63	9	2	0.111111	chance
154	64	9	3	0.111111	chance
155	65	9	4	0.111111	chance
156	66	9	5	0.111111	chance
157	67	9	6	0.111111	chance
158	68	9	7	0.111111	chance
159	69	9	8	0.111111	chance
160	70	9	9	0.111111	chance
161	71	9	10	0.111111	chance
162	72	10	2	0.1	chance
163	73	10	3	0.1	chance
164	74	10	4	0.1	chance
165	75	10	5	0.1	chance
166	76	10	6	0.1	chance
167	77	10	7	0.1	chance
168	78	10	8	0.1	chance
169	79	10	9	0.1	chance
170	80	10	10	0.1	chance

## Sheet: FigS4D
	condition	ImagingLFPOnlyExperiment	Unnamed: 2	Synchrony
0	TLE	/data/Zhenrui/NatComms/data/TLE/FS204/FS204_baseline_TSeries-04272019-1725-012/FS204_baseline_TSeries-04272019-1725-012.sima	0	0.336367
1		/data/Zhenrui/NatComms/data/TLE/FS204/FS204_baseline_TSeries-04272019-1725-011/FS204_baseline_TSeries-04272019-1725-011.sima	0	0.311654
2		/data/Zhenrui/NatComms/data/TLE/FS204/FS204_baseline_TSeries-04272019-1725-010/FS204_baseline_TSeries-04272019-1725-010.sima	0	0.20157
3		/data/Zhenrui/NatComms/data/TLE/FS202/FS202_GCL_4plane_preKA_TSeries-04272019-1725-017/FS202_GCL_4plane_preKA_TSeries-04272019-1725-017.sima	0	0.781848
4		/data/Zhenrui/NatComms/data/TLE/FS202/FS202_GCL_4plane_preKA_TSeries-04272019-1725-018/FS202_GCL_4plane_preKA_TSeries-04272019-1725-018.sima	0	0.714073
5		/data/Zhenrui/NatComms/data/TLE/FS202/FS202_GCL_4plane_preKA_TSeries-04272019-1725-016/FS202_GCL_4plane_preKA_TSeries-04272019-1725-016.sima	0	0.686014
6		/data/Zhenrui/NatComms/data/TLE/FS201/FS201_baseline_TSeries-04272019-1725-002/FS201_baseline_TSeries-04272019-1725-002.sima	0	0.525337
7		/data/Zhenrui/NatComms/data/TLE/FS201/FS201_baseline_TSeries-04272019-1725-000/FS201_baseline_TSeries-04272019-1725-000.sima	0	0.607216
8		/data/Zhenrui/NatComms/data/TLE/FS201/FS201_baseline_TSeries-04272019-1725-001/FS201_baseline_TSeries-04272019-1725-001.sima	0	0.481293
9		/data/Zhenrui/NatComms/data/TLE/FS203/FS203_preKA_TSeries-04272019-1725-002/FS203_preKA_TSeries-04272019-1725-002.sima	0	0.591579
10		/data/Zhenrui/NatComms/data/TLE/FS203/FS203_preKA_TSeries-04272019-1725-000/FS203_preKA_TSeries-04272019-1725-000.sima	0	0.588204
11		/data/Zhenrui/NatComms/data/TLE/FS203/FS203_preKA_TSeries-04272019-1725-005/FS203_preKA_TSeries-04272019-1725-005.sima	0	0.601982
12		/data/Zhenrui/NatComms/data/TLE/FS203/FS203_preKA_TSeries-04272019-1725-001/FS203_preKA_TSeries-04272019-1725-001.sima	0	0.607215
13		/data/Zhenrui/NatComms/data/TLE/FS203/FS203_preKA_TSeries-04272019-1725-003/FS203_preKA_TSeries-04272019-1725-003.sima	0	0.620135
14		/data/Zhenrui/NatComms/data/TLE/FS205/FS205_preKA_TSeries-04272019-1725-017/FS205_preKA_TSeries-04272019-1725-017.sima	0	0.364056
15		/data/Zhenrui/NatComms/data/TLE/FS205/FS205_preKA_TSeries-04272019-1725-016/FS205_preKA_TSeries-04272019-1725-016.sima	0	0.297398
16		/data/Zhenrui/NatComms/data/TLE/FS205/FS205_preKA_TSeries-04272019-1725-018/FS205_preKA_TSeries-04272019-1725-018.sima	0	0.383533
17	CTRL	/data/Zhenrui/NatComms/data/CTRL/FS063/FS063_4plane_DG-007/FS063_4plane_DG-007.sima	0	0.651338
18		/data/Zhenrui/NatComms/data/CTRL/FS063/FS063_4plane_DG-009/FS063_4plane_DG-009.sima	0	0.49455
19		/data/Zhenrui/NatComms/data/CTRL/FS063/FS063_4plane_DG-006/FS063_4plane_DG-006.sima	0	0.54817
20		/data/Zhenrui/NatComms/data/CTRL/FS063/FS063_4plane_DG-010/FS063_4plane_DG-010.sima	0	0.646013
21		/data/Zhenrui/NatComms/data/CTRL/FS062/FS062_4plane_GCL-004/FS062_4plane_GCL-004.sima	0	0.721195
22		/data/Zhenrui/NatComms/data/CTRL/FS062/FS062_4plane_GCL-003/FS062_4plane_GCL-003.sima	0	0.727141
23		/data/Zhenrui/NatComms/data/CTRL/FS062/FS062_4plane_GCL-000/FS062_4plane_GCL-000.sima	0	0.743673
24		/data/Zhenrui/NatComms/data/CTRL/FS062/FS062_4plane_GCL-001/FS062_4plane_GCL-001.sima	0	0.632979

## Sheet: FigS4G
	mouse	group	AUC (A.U.)	Synchrony
0	FS201	TLE	0.318302	0.537948
1	FS202	TLE	1.3249	0.727312
2	FS203	TLE	3.03339	0.601823
3	FS204	TLE	4.06391	0.283197
4	FS205	TLE	2.29846	0.348329
5	FS062	CTRL	0	0.706247
6	FS063	CTRL	0	0.585018

## Sheet: FigS2
	Unnamed: 0	# ensembles	dominated	frac ensembles	frac vec	j	k	largest ensemble	max concentration	mean activity	mouse	off diagonal cell correlation	off diagonal temporal correlation	population
0	0					0	2	800			FS204	-0.563405	-1
1	1	0	1	0	0 0.025130 1 0.060648 Name: abGC, dtype: float64	0	2		0.0606484		FS204			abGC
2	2	2	2	1	0 0.974870 1 0.939352 Name: mGC, dtype: float64	0	2		0.97487	0.5	FS204			mGC
3	3					1	2	800			FS204	-0.558293	-1
4	4	0	0	0	0 0.039229 1 0.046386 Name: abGC, dtype: float64	1	2		0.0463859		FS204			abGC
5	5	2	2	1	0 0.960771 1 0.953614 Name: mGC, dtype: float64	1	2		0.960771	0.5	FS204			mGC
6	6					2	2	800			FS204	-0.532132	-1
7	7	0	0	0	0 0.040899 1 0.044755 Name: abGC, dtype: float64	2	2		0.0447546		FS204			abGC
8	8	2	2	1	0 0.959101 1 0.955245 Name: mGC, dtype: float64	2	2		0.959101	0.5	FS204			mGC
9	9					3	2	800			FS204	-0.548853	-1
10	10	0	0	0	0 0.033085 1 0.051612 Name: abGC, dtype: float64	3	2		0.0516124		FS204			abGC
11	11	2	2	1	0 0.966915 1 0.948388 Name: mGC, dtype: float64	3	2		0.966915	0.5	FS204			mGC
12	12					4	2	800			FS204	-0.569335	-1
13	13	0	1	0	0 0.027239 1 0.057248 Name: abGC, dtype: float64	4	2		0.0572479		FS204			abGC
14	14	2	2	1	0 0.972761 1 0.942752 Name: mGC, dtype: float64	4	2		0.972761	0.5	FS204			mGC
15	15					5	2	800			FS204	-0.547386	-1
16	16	0	1	0	0 0.030247 1 0.054033 Name: abGC, dtype: float64	5	2		0.0540333		FS204			abGC
17	17	2	2	1	0 0.969753 1 0.945967 Name: mGC, dtype: float64	5	2		0.969753	0.5	FS204			mGC
18	18					6	2	800			FS204	-0.554542	-1
19	19	0	1	0	0 0.031278 1 0.053563 Name: abGC, dtype: float64	6	2		0.0535631		FS204			abGC
20	20	2	2	1	0 0.968722 1 0.946437 Name: mGC, dtype: float64	6	2		0.968722	0.5	FS204			mGC
21	21					7	2	800			FS204	-0.555975	-1
22	22	0	0	0	0 0.033412 1 0.051659 Name: abGC, dtype: float64	7	2		0.0516586		FS204			abGC
23	23	2	2	1	0 0.966588 1 0.948341 Name: mGC, dtype: float64	7	2		0.966588	0.5	FS204			mGC
24	24					8	2	800			FS204	-0.563166	-1
25	25	0	1	0	0 0.030390 1 0.054354 Name: abGC, dtype: float64	8	2		0.0543535		FS204			abGC
26	26	2	2	1	0 0.969610 1 0.945646 Name: mGC, dtype: float64	8	2		0.96961	0.5	FS204			mGC
27	27					9	2	800			FS204	-0.544421	-1
28	28	0	1	0	0 0.028058 1 0.056776 Name: abGC, dtype: float64	9	2		0.0567759		FS204			abGC
29	29	2	2	1	0 0.971942 1 0.943224 Name: mGC, dtype: float64	9	2		0.971942	0.5	FS204			mGC
30	30					0	4	800			FS204	-0.174263	-0.0721388
31	31	0	1	0	0 0.027149 1 0.035268 2 0.054162 3 0.057655 Name: abGC, dtype: float64	0	4		0.0576549		FS204			abGC
32	32	4	4	1	0 0.972851 1 0.964732 2 0.945838 3 0.942345 Name: mGC, dtype: float64	0	4		0.972851	0.25	FS204			mGC
33	33					1	4	800			FS204	-0.17977	-0.0771643
34	34	0	1	0	0 0.025930 1 0.036718 2 0.044428 3 0.064653 Name: abGC, dtype: float64	1	4		0.0646526		FS204			abGC
35	35	4	4	1	0 0.974070 1 0.963282 2 0.955572 3 0.935347 Name: mGC, dtype: float64	1	4		0.97407	0.25	FS204			mGC
36	36					2	4	800			FS204	-0.181718	-0.0796245
37	37	0	1	0	0 0.028555 1 0.034904 2 0.036011 3 0.073169 Name: abGC, dtype: float64	2	4		0.0731687		FS204			abGC
38	38	4	4	1	0 0.971445 1 0.965096 2 0.963989 3 0.926831 Name: mGC, dtype: float64	2	4		0.971445	0.25	FS204			mGC
39	39					3	4	800			FS204	-0.169576	-0.0719365
40	40	0	1	0	0 0.028587 1 0.029476 2 0.034133 3 0.075374 Name: abGC, dtype: float64	3	4		0.0753741		FS204			abGC
41	41	4	4	1	0 0.971413 1 0.970524 2 0.965867 3 0.924626 Name: mGC, dtype: float64	3	4		0.971413	0.25	FS204			mGC
42	42					4	4	800			FS204	-0.177164	-0.0760751
43	43	0	1	0	0 0.023117 1 0.039834 2 0.052443 3 0.058134 Name: abGC, dtype: float64	4	4		0.0581342		FS204			abGC
44	44	4	4	1	0 0.976883 1 0.960166 2 0.947557 3 0.941866 Name: mGC, dtype: float64	4	4		0.976883	0.25	FS204			mGC
45	45					5	4	800			FS204	-0.180112	-0.0764741
46	46	0	1	0	0 0.029410 1 0.032205 2 0.035466 3 0.071074 Name: abGC, dtype: float64	5	4		0.0710737		FS204			abGC
47	47	4	4	1	0 0.970590 1 0.967795 2 0.964534 3 0.928926 Name: mGC, dtype: float64	5	4		0.97059	0.25	FS204			mGC
48	48					6	4	800			FS204	-0.171977	-0.0813629
49	49	0	0	0	0 0.033087 1 0.043404 2 0.045945 3 0.048414 Name: abGC, dtype: float64	6	4		0.0484141		FS204			abGC
50	50	4	4	1	0 0.966913 1 0.956596 2 0.954055 3 0.951586 Name: mGC, dtype: float64	6	4		0.966913	0.25	FS204			mGC
51	51					7	4	800			FS204	-0.179192	-0.0816611
52	52	0	0	0	0 0.024831 1 0.039781 2 0.052385 3 0.054705 Name: abGC, dtype: float64	7	4		0.0547048		FS204			abGC
53	53	4	4	1	0 0.975169 1 0.960219 2 0.947615 3 0.945295 Name: mGC, dtype: float64	7	4		0.975169	0.25	FS204			mGC
54	54					8	4	800			FS204	-0.180306	-0.0728642
55	55	0	0	0	0 0.031491 1 0.037890 2 0.047816 3 0.053811 Name: abGC, dtype: float64	8	4		0.0538109		FS204			abGC
56	56	4	4	1	0 0.968509 1 0.962110 2 0.952184 3 0.946189 Name: mGC, dtype: float64	8	4		0.968509	0.25	FS204			mGC
57	57					9	4	800			FS204	-0.179651	-0.0851054
58	58	0	1	0	0 0.028634 1 0.031618 2 0.048501 3 0.068451 Name: abGC, dtype: float64	9	4		0.0684512		FS204			abGC
59	59	4	4	1	0 0.971366 1 0.968382 2 0.951499 3 0.931549 Name: mGC, dtype: float64	9	4		0.971366	0.25	FS204			mGC
60	60					0	6	800			FS204	-0.0984675	0.196445
61	61	0	0	0	0 0.020532 1 0.031236 2 0.043437 3 0.049807 4 0.051516 5 0.064523 Name: abGC, dtype: float64	0	6		0.064523		FS204			abGC
62	62	6	2	1	0 0.979468 1 0.968764 2 0.956563 3 0.950193 4 0.948484 5 0.935477 Name: mGC, dtype: float64	0	6		0.979468	0.166667	FS204			mGC
63	63					1	6	800			FS204	-0.10181	0.205577
64	64	0	1	0	0 0.024970 1 0.033676 2 0.040354 3 0.048093 4 0.049811 5 0.063067 Name: abGC, dtype: float64	1	6		0.0630671		FS204			abGC
65	65	6	3	1	0 0.975030 1 0.966324 2 0.959646 3 0.951907 4 0.950189 5 0.936933 Name: mGC, dtype: float64	1	6		0.97503	0.166667	FS204			mGC
66	66					2	6	800			FS204	-0.0998696	0.197033
67	67	0	1	0	0 0.021001 1 0.023715 2 0.038550 3 0.046664 4 0.055626 5 0.074361 Name: abGC, dtype: float64	2	6		0.0743605		FS204			abGC
68	68	6	3	1	0 0.978999 1 0.976285 2 0.961450 3 0.953336 4 0.944374 5 0.925639 Name: mGC, dtype: float64	2	6		0.978999	0.166667	FS204			mGC
69	69					3	6	800			FS204	-0.0992542	0.205279
70	70	0	1	0	0 0.017380 1 0.035712 2 0.035928 3 0.044262 4 0.055504 5 0.067052 Name: abGC, dtype: float64	3	6		0.0670522		FS204			abGC
71	71	6	2	1	0 0.982620 1 0.964288 2 0.964072 3 0.955738 4 0.944496 5 0.932948 Name: mGC, dtype: float64	3	6		0.98262	0.166667	FS204			mGC
72	72					4	6	800			FS204	-0.0966921	0.209737
73	73	0	2	0	0 0.020202 1 0.025539 2 0.027269 3 0.048154 4 0.059708 5 0.071693 Name: abGC, dtype: float64	4	6		0.0716929		FS204			abGC
74	74	6	3	1	0 0.979798 1 0.974461 2 0.972731 3 0.951846 4 0.940292 5 0.928307 Name: mGC, dtype: float64	4	6		0.979798	0.166667	FS204			mGC
75	75					5	6	800			FS204	-0.101037	0.198952
76	76	0	0	0	0 0.019923 1 0.033659 2 0.034151 3 0.047116 4 0.059469 5 0.059877 Name: abGC, dtype: float64	5	6		0.0598774		FS204			abGC
77	77	6	2	1	0 0.980077 1 0.966341 2 0.965849 3 0.952884 4 0.940531 5 0.940123 Name: mGC, dtype: float64	5	6		0.980077	0.166667	FS204			mGC
78	78					6	6	800			FS204	-0.102355	0.192695
79	79	0	1	0	0 0.026227 1 0.030721 2 0.036716 3 0.038533 4 0.061580 5 0.062618 Name: abGC, dtype: float64	6	6		0.0626182		FS204			abGC
80	80	6	3	1	0 0.973773 1 0.969279 2 0.963284 3 0.961467 4 0.938420 5 0.937382 Name: mGC, dtype: float64	6	6		0.973773	0.166667	FS204			mGC
81	81					7	6	800			FS204	-0.0983596	0.203897
82	82	0	0	0	0 0.032131 1 0.033379 2 0.033611 3 0.046923 4 0.052159 5 0.057622 Name: abGC, dtype: float64	7	6		0.057622		FS204			abGC
83	83	6	2	1	0 0.967869 1 0.966621 2 0.966389 3 0.953077 4 0.947841 5 0.942378 Name: mGC, dtype: float64	7	6		0.967869	0.166667	FS204			mGC
84	84					8	6	800			FS204	-0.0995434	0.206112
85	85	0	1	0	0 0.027432 1 0.028741 2 0.038184 3 0.038218 4 0.053584 5 0.068788 Name: abGC, dtype: float64	8	6		0.0687882		FS204			abGC
86	86	6	4	1	0 0.972568 1 0.971259 2 0.961816 3 0.961782 4 0.946416 5 0.931212 Name: mGC, dtype: float64	8	6		0.972568	0.166667	FS204			mGC
87	87					9	6	800			FS204	-0.0981453	0.200152
88	88	0	1	0	0 0.025503 1 0.030972 2 0.032799 3 0.035150 4 0.036093 5 0.097514 Name: abGC, dtype: float64	9	6		0.0975145		FS204			abGC
89	89	6	2	1	0 0.974497 1 0.969028 2 0.967201 3 0.964850 4 0.963907 5 0.902486 Name: mGC, dtype: float64	9	6		0.974497	0.166667	FS204			mGC
90	90					0	8	800			FS204	-0.0702078	0.348549
91	91	0	0	0	0 0.024687 1 0.029213 2 0.034150 3 0.036281 4 0.048025 5 0.049073 6 0.052996 7 0.063482 Name: abGC, dtype: float64	0	8		0.0634816		FS204			abGC
92	92	8	1	1	0 0.975313 1 0.970787 2 0.965850 3 0.963719 4 0.951975 5 0.950927 6 0.947004 7 0.936518 Name: mGC, dtype: float64	0	8		0.975313	0.125	FS204			mGC
93	93					1	8	800			FS204	-0.0663312	0.34239
94	94	0	1	0	0 0.019993 1 0.029757 2 0.031080 3 0.036476 4 0.045464 5 0.048611 6 0.060637 7 0.063483 Name: abGC, dtype: float64	1	8		0.0634833		FS204			abGC
95	95	8	0	1	0 0.980007 1 0.970243 2 0.968920 3 0.963524 4 0.954536 5 0.951389 6 0.939363 7 0.936517 Name: mGC, dtype: float64	1	8		0.980007	0.125	FS204			mGC
96	96					2	8	800			FS204	-0.0670874	0.368877
97	97	0	1	0	0 0.019712 1 0.025076 2 0.027716 3 0.029739 4 0.035393 5 0.052706 6 0.068724 7 0.092328 Name: abGC, dtype: float64	2	8		0.0923281		FS204			abGC
98	98	8	0	1	0 0.980288 1 0.974924 2 0.972284 3 0.970261 4 0.964607 5 0.947294 6 0.931276 7 0.907672 Name: mGC, dtype: float64	2	8		0.980288	0.125	FS204			mGC
99	99					3	8	800			FS204	-0.0671543	0.356625
100	100	0	1	0	0 0.021303 1 0.028763 2 0.029687 3 0.033553 4 0.045594 5 0.049980 6 0.057520 7 0.075565 Name: abGC, dtype: float64	3	8		0.0755647		FS204			abGC
101	101	8	1	1	0 0.978697 1 0.971237 2 0.970313 3 0.966447 4 0.954406 5 0.950020 6 0.942480 7 0.924435 Name: mGC, dtype: float64	3	8		0.978697	0.125	FS204			mGC
102	102					4	8	800			FS204	-0.0680064	0.366729
103	103	0	2	0	0 0.017492 1 0.020203 2 0.022141 3 0.024745 4 0.047595 5 0.068867 6 0.070573 7 0.076462 Name: abGC, dtype: float64	4	8		0.0764617		FS204			abGC
104	104	8	3	1	0 0.982508 1 0.979797 2 0.977859 3 0.975255 4 0.952405 5 0.931133 6 0.929427 7 0.923538 Name: mGC, dtype: float64	4	8		0.982508	0.125	FS204			mGC
105	105					5	8	800			FS204	-0.0680578	0.355688
106	106	0	0	0	0 0.019831 1 0.023422 2 0.029155 3 0.041983 4 0.051035 5 0.054070 6 0.054679 7 0.066329 Name: abGC, dtype: float64	5	8		0.0663286		FS204			abGC
107	107	8	1	1	0 0.980169 1 0.976578 2 0.970845 3 0.958017 4 0.948965 5 0.945930 6 0.945321 7 0.933671 Name: mGC, dtype: float64	5	8		0.980169	0.125	FS204			mGC
108	108					6	8	800			FS204	-0.0663645	0.349998
109	109	0	1	0	0 0.026716 1 0.027712 2 0.030650 3 0.032332 4 0.037039 5 0.048780 6 0.055421 7 0.079707 Name: abGC, dtype: float64	6	8		0.0797072		FS204			abGC
110	110	8	0	1	0 0.973284 1 0.972288 2 0.969350 3 0.967668 4 0.962961 5 0.951220 6 0.944579 7 0.920293 Name: mGC, dtype: float64	6	8		0.973284	0.125	FS204			mGC
111	111					7	8	800			FS204	-0.0668748	0.357885
112	112	0	1	0	0 0.012038 1 0.020416 2 0.027274 3 0.049386 4 0.056850 5 0.057575 6 0.064770 7 0.064980 Name: abGC, dtype: float64	7	8		0.0649802		FS204			abGC
113	113	8	3	1	0 0.987962 1 0.979584 2 0.972726 3 0.950614 4 0.943150 5 0.942425 6 0.935230 7 0.935020 Name: mGC, dtype: float64	7	8		0.987962	0.125	FS204			mGC
114	114					8	8	800			FS204	-0.0669515	0.3551
115	115	0	0	0	0 0.027087 1 0.028974 2 0.035486 3 0.045038 4 0.050450 5 0.051177 6 0.051407 7 0.052898 Name: abGC, dtype: float64	8	8		0.0528983		FS204			abGC
116	116	8	1	1	0 0.972913 1 0.971026 2 0.964514 3 0.954962 4 0.949550 5 0.948823 6 0.948593 7 0.947102 Name: mGC, dtype: float64	8	8		0.972913	0.125	FS204			mGC
117	117					9	8	800			FS204	-0.0661799	0.359224
118	118	0	1	0	0 0.026449 1 0.036518 2 0.036640 3 0.040566 4 0.041968 5 0.043553 6 0.057765 7 0.062998 Name: abGC, dtype: float64	9	8		0.0629983		FS204			abGC
119	119	8	0	1	0 0.973551 1 0.963482 2 0.963360 3 0.959434 4 0.958032 5 0.956447 6 0.942235 7 0.937002 Name: mGC, dtype: float64	9	8		0.973551	0.125	FS204			mGC
120	120					0	10	800			FS204	-0.0467619	0.462685
121	121	0	1	0	0 0.010021 1 0.019960 2 0.025288 3 0.030495 4 0.031610 5 0.032975 6 0.036259 7 0.066159 8 0.067888 9 0.105773 Name: abGC, dtype: float64	0	10		0.105773		FS204			abGC
122	122	10	0	1	0 0.989979 1 0.980040 2 0.974712 3 0.969505 4 0.968390 5 0.967025 6 0.963741 7 0.933841 8 0.932112 9 0.894227 Name: mGC, dtype: float64	0	10		0.989979	0.1	FS204			mGC
123	123					1	10	800			FS204	-0.0479269	0.467915
124	124	0	1	0	0 0.021913 1 0.026745 2 0.027266 3 0.036482 4 0.038702 5 0.042510 6 0.046428 7 0.048469 8 0.056306 9 0.092783 Name: abGC, dtype: float64	1	10		0.0927827		FS204			abGC
125	125	10	0	1	0 0.978087 1 0.973255 2 0.972734 3 0.963518 4 0.961298 5 0.957490 6 0.953572 7 0.951531 8 0.943694 9 0.907217 Name: mGC, dtype: float64	1	10		0.978087	0.1	FS204			mGC
126	126					2	10	800			FS204	-0.0496463	0.455509
127	127	0	1	0	0 0.012302 1 0.016646 2 0.021591 3 0.032455 4 0.036698 5 0.045246 6 0.055179 7 0.058418 8 0.071420 9 0.072726 Name: abGC, dtype: float64	2	10		0.072726		FS204			abGC
128	128	10	2	1	0 0.987698 1 0.983354 2 0.978409 3 0.967545 4 0.963302 5 0.954754 6 0.944821 7 0.941582 8 0.928580 9 0.927274 Name: mGC, dtype: float64	2	10		0.987698	0.1	FS204			mGC
129	129					3	10	800			FS204	-0.0483759	0.45313
130	130	0	1	0	0 0.027845 1 0.032344 2 0.035946 3 0.036904 4 0.039033 5 0.039160 6 0.043060 7 0.050589 8 0.058854 9 0.061049 Name: abGC, dtype: float64	3	10		0.061049		FS204			abGC
131	131	10	0	1	0 0.972155 1 0.967656 2 0.964054 3 0.963096 4 0.960967 5 0.960840 6 0.956940 7 0.949411 8 0.941146 9 0.938951 Name: mGC, dtype: float64	3	10		0.972155	0.1	FS204			mGC
132	132					4	10	800			FS204	-0.051717	0.44915
133	133	0	1	0	0 0.013387 1 0.021730 2 0.029629 3 0.029916 4 0.031731 5 0.038603 6 0.042641 7 0.059437 8 0.075368 9 0.087308 Name: abGC, dtype: float64	4	10		0.0873079		FS204			abGC
134	134	10	0	1	0 0.986613 1 0.978270 2 0.970371 3 0.970084 4 0.968269 5 0.961397 6 0.957359 7 0.940563 8 0.924632 9 0.912692 Name: mGC, dtype: float64	4	10		0.986613	0.1	FS204			mGC
135	135					5	10	800			FS204	-0.0503521	0.456237
136	136	0	1	0	0 0.013592 1 0.015637 2 0.034235 3 0.037520 4 0.041678 5 0.046888 6 0.047755 7 0.049333 8 0.053147 9 0.092471 Name: abGC, dtype: float64	5	10		0.0924712		FS204			abGC
137	137	10	1	1	0 0.986408 1 0.984363 2 0.965765 3 0.962480 4 0.958322 5 0.953112 6 0.952245 7 0.950667 8 0.946853 9 0.907529 Name: mGC, dtype: float64	5	10		0.986408	0.1	FS204			mGC
138	138					6	10	800			FS204	-0.0484991	0.455405
139	139	0	1	0	0 0.020192 1 0.032213 2 0.038118 3 0.038658 4 0.039751 5 0.040903 6 0.046729 7 0.047527 8 0.050512 9 0.076494 Name: abGC, dtype: float64	6	10		0.076494		FS204			abGC
140	140	10	0	1	0 0.979808 1 0.967787 2 0.961882 3 0.961342 4 0.960249 5 0.959097 6 0.953271 7 0.952473 8 0.949488 9 0.923506 Name: mGC, dtype: float64	6	10		0.979808	0.1	FS204			mGC
141	141					7	10	800			FS204	-0.0505935	0.45719
142	142	0	2	0	0 0.021640 1 0.022006 2 0.023142 3 0.024001 4 0.042925 5 0.046286 6 0.047810 7 0.052349 8 0.072832 9 0.076504 Name: abGC, dtype: float64	7	10		0.0765038		FS204			abGC
143	143	10	1	1	0 0.978360 1 0.977994 2 0.976858 3 0.975999 4 0.957075 5 0.953714 6 0.952190 7 0.947651 8 0.927168 9 0.923496 Name: mGC, dtype: float64	7	10		0.97836	0.1	FS204			mGC
144	144					8	10	800			FS204	-0.0507913	0.450377
145	145	0	0	0	0 0.028306 1 0.030569 2 0.032785 3 0.038442 4 0.039600 5 0.041683 6 0.045125 7 0.051639 8 0.059938 9 0.064782 Name: abGC, dtype: float64	8	10		0.0647823		FS204			abGC
146	146	10	1	1	0 0.971694 1 0.969431 2 0.967215 3 0.961558 4 0.960400 5 0.958317 6 0.954875 7 0.948361 8 0.940062 9 0.935218 Name: mGC, dtype: float64	8	10		0.971694	0.1	FS204			mGC
147	147					9	10	800			FS204	-0.0497975	0.455884
148	148	0	2	0	0 0.026582 1 0.028098 2 0.028880 3 0.029467 4 0.033073 5 0.035956 6 0.042620 7 0.048208 8 0.069056 9 0.082683 Name: abGC, dtype: float64	9	10		0.0826831		FS204			abGC
149	149	10	0	1	0 0.973418 1 0.971902 2 0.971120 3 0.970533 4 0.966927 5 0.964044 6 0.957380 7 0.951792 8 0.930944 9 0.917317 Name: mGC, dtype: float64	9	10		0.973418	0.1	FS204			mGC
150	150					0	12	800			FS204	-0.0382465	0.52693
151	151	0	2	0	0 0.015147 1 0.017828 2 0.022918 3 0.024588 4 0.031377 5 0.033707 6 0.047681 7 0.050180 8 0.051545 9 0.056030 10 0.078574 11 0.084724 Name: abGC, dtype: float64	0	12		0.084724		FS204			abGC
152	152	12	1	1	0 0.984853 1 0.982172 2 0.977082 3 0.975412 4 0.968623 5 0.966293 6 0.952319 7 0.949820 8 0.948455 9 0.943970 10 0.921426 11 0.915276 Name: mGC, dtype: float64	0	12		0.984853	0.0833333	FS204			mGC
153	153					1	12	800			FS204	-0.0391206	0.526809
154	154	0	1	0	0 0.013883 1 0.021232 2 0.022533 3 0.023146 4 0.026140 5 0.035234 6 0.043507 7 0.047130 8 0.059087 9 0.073861 10 0.074303 11 0.089701 Name: abGC, dtype: float64	1	12		0.0897013		FS204			abGC
155	155	12	2	1	0 0.986117 1 0.978768 2 0.977467 3 0.976854 4 0.973860 5 0.964766 6 0.956493 7 0.952870 8 0.940913 9 0.926139 10 0.925697 11 0.910299 Name: mGC, dtype: float64	1	12		0.986117	0.0833333	FS204			mGC
156	156					2	12	800			FS204	-0.0382879	0.526283
157	157	0	0	0	0 0.020931 1 0.025940 2 0.030708 3 0.034420 4 0.036081 5 0.038008 6 0.040071 7 0.040589 8 0.049968 9 0.055696 10 0.057831 11 0.078713 Name: abGC, dtype: float64	2	12		0.0787133		FS204			abGC
158	158	12	0	1	0 0.979069 1 0.974060 2 0.969292 3 0.965580 4 0.963919 5 0.961992 6 0.959929 7 0.959411 8 0.950032 9 0.944304 10 0.942169 11 0.921287 Name: mGC, dtype: float64	2	12		0.979069	0.0833333	FS204			mGC
159	159					3	12	800			FS204	-0.0390299	0.526635
160	160	0	1	0	0 0.010000 1 0.017069 2 0.018673 3 0.023869 4 0.032913 5 0.048076 6 0.050549 7 0.051998 8 0.056215 9 0.058222 10 0.063614 11 0.079611 Name: abGC, dtype: float64	3	12		0.0796112		FS204			abGC
161	161	12	1	1	0 0.990000 1 0.982931 2 0.981327 3 0.976131 4 0.967087 5 0.951924 6 0.949451 7 0.948002 8 0.943785 9 0.941778 10 0.936386 11 0.920389 Name: mGC, dtype: float64	3	12		0.99	0.0833333	FS204			mGC
162	162					4	12	800			FS204	-0.0380331	0.52356
163	163	0	2	0	0 0.018045 1 0.019268 2 0.025721 3 0.030182 4 0.030854 5 0.034162 6 0.036699 7 0.042497 8 0.044242 9 0.064833 10 0.088478 11 0.091180 Name: abGC, dtype: float64	4	12		0.0911795		FS204			abGC
164	164	12	1	1	0 0.981955 1 0.980732 2 0.974279 3 0.969818 4 0.969146 5 0.965838 6 0.963301 7 0.957503 8 0.955758 9 0.935167 10 0.911522 11 0.908820 Name: mGC, dtype: float64	4	12		0.981955	0.0833333	FS204			mGC
165	165					5	12	800			FS204	-0.0384621	0.522679
166	166	0	0	0	0 0.014212 1 0.017763 2 0.021393 3 0.025733 4 0.031174 5 0.038794 6 0.049670 7 0.057565 8 0.061032 9 0.066777 10 0.068698 11 0.069115 Name: abGC, dtype: float64	5	12		0.0691147		FS204			abGC
167	167	12	0	1	0 0.985788 1 0.982237 2 0.978607 3 0.974267 4 0.968826 5 0.961206 6 0.950330 7 0.942435 8 0.938968 9 0.933223 10 0.931302 11 0.930885 Name: mGC, dtype: float64	5	12		0.985788	0.0833333	FS204			mGC
168	168					6	12	800			FS204	-0.0380481	0.529981
169	169	0	1	0	0 0.010752 1 0.010799 2 0.027992 3 0.030238 4 0.041280 5 0.043991 6 0.045610 7 0.046767 8 0.053414 9 0.057221 10 0.063162 11 0.076698 Name: abGC, dtype: float64	6	12		0.0766975		FS204			abGC
170	170	12	3	1	0 0.989248 1 0.989201 2 0.972008 3 0.969762 4 0.958720 5 0.956009 6 0.954390 7 0.953233 8 0.946586 9 0.942779 10 0.936838 11 0.923302 Name: mGC, dtype: float64	6	12		0.989248	0.0833333	FS204			mGC
171	171					7	12	800			FS204	-0.0381916	0.519235
172	172	0	1	0	0 0.023633 1 0.023961 2 0.025286 3 0.030234 4 0.031210 5 0.032216 6 0.032704 7 0.033974 8 0.047804 9 0.049075 10 0.050385 11 0.125690 Name: abGC, dtype: float64	7	12		0.12569		FS204			abGC
173	173	12	0	1	0 0.976367 1 0.976039 2 0.974714 3 0.969766 4 0.968790 5 0.967784 6 0.967296 7 0.966026 8 0.952196 9 0.950925 10 0.949615 11 0.874310 Name: mGC, dtype: float64	7	12		0.976367	0.0833333	FS204			mGC
174	174					8	12	800			FS204	-0.0372349	0.529236
175	175	0	1	0	0 0.015596 1 0.019725 2 0.026937 3 0.029096 4 0.035113 5 0.036135 6 0.039767 7 0.044012 8 0.056448 9 0.056596 10 0.065394 11 0.086068 Name: abGC, dtype: float64	8	12		0.0860681		FS204			abGC
176	176	12	0	1	0 0.984404 1 0.980275 2 0.973063 3 0.970904 4 0.964887 5 0.963865 6 0.960233 7 0.955988 8 0.943552 9 0.943404 10 0.934606 11 0.913932 Name: mGC, dtype: float64	8	12		0.984404	0.0833333	FS204			mGC
177	177					9	12	800			FS204	-0.0400637	0.520741
178	178	0	2	0	0 0.017861 1 0.021997 2 0.023343 3 0.028690 4 0.036692 5 0.038062 6 0.040494 7 0.042999 8 0.045489 9 0.045846 10 0.075784 11 0.097639 Name: abGC, dtype: float64	9	12		0.0976393		FS204			abGC
179	179	12	0	1	0 0.982139 1 0.978003 2 0.976657 3 0.971310 4 0.963308 5 0.961938 6 0.959506 7 0.957001 8 0.954511 9 0.954154 10 0.924216 11 0.902361 Name: mGC, dtype: float64	9	12		0.982139	0.0833333	FS204			mGC
180	180					0	14	800			FS204	-0.0302019	0.58059
181	181	0	1	0	0 0.009280 1 0.018014 2 0.024064 3 0.028678 4 0.032651 5 0.041353 6 0.041361 7 0.045551 8 0.048671 9 0.053805 10 0.063079 11 0.066360 12 0.068819 13 0.072876 Name: abGC, dtype: float64	0	14		0.0728761		FS204			abGC
182	182	14	1	1	0 0.990720 1 0.981986 2 0.975936 3 0.971322 4 0.967349 5 0.958647 6 0.958639 7 0.954449 8 0.951329 9 0.946195 10 0.936921 11 0.933640 12 0.931181 13 0.927124 Name: mGC, dtype: float64	0	14		0.99072	0.0714286	FS204			mGC
183	183					1	14	800			FS204	-0.0352628	0.57041
184	184	0	0	0	0 0.019458 1 0.023128 2 0.025199 3 0.031135 4 0.031510 5 0.032258 6 0.040041 7 0.043829 8 0.044420 9 0.057918 10 0.057930 11 0.058885 12 0.063599 13 0.066551 Name: abGC, dtype: float64	1	14		0.0665512		FS204			abGC
185	185	14	1	1	0 0.980542 1 0.976872 2 0.974801 3 0.968865 4 0.968490 5 0.967742 6 0.959959 7 0.956171 8 0.955580 9 0.942082 10 0.942070 11 0.941115 12 0.936401 13 0.933449 Name: mGC, dtype: float64	1	14		0.980542	0.0714286	FS204			mGC
186	186					2	14	800			FS204	-0.0321162	0.572463
187	187	0	1	0	0 0.023747 1 0.025818 2 0.026053 3 0.026178 4 0.028230 5 0.039255 6 0.041796 7 0.045163 8 0.046504 9 0.046893 10 0.053056 11 0.054233 12 0.055935 13 0.091579 Name: abGC, dtype: float64	2	14		0.0915792		FS204			abGC
188	188	14	1	1	0 0.976253 1 0.974182 2 0.973947 3 0.973822 4 0.971770 5 0.960745 6 0.958204 7 0.954837 8 0.953496 9 0.953107 10 0.946944 11 0.945767 12 0.944065 13 0.908421 Name: mGC, dtype: float64	2	14		0.976253	0.0714286	FS204			mGC
189	189					3	14	800			FS204	-0.0307727	0.576151
190	190	0	1	0	0 0.017891 1 0.018311 2 0.025040 3 0.025911 4 0.026631 5 0.029139 6 0.038836 7 0.044024 8 0.044690 9 0.050843 10 0.054508 11 0.064269 12 0.068887 13 0.092835 Name: abGC, dtype: float64	3	14		0.0928347		FS204			abGC
191	191	14	0	1	0 0.982109 1 0.981689 2 0.974960 3 0.974089 4 0.973369 5 0.970861 6 0.961164 7 0.955976 8 0.955310 9 0.949157 10 0.945492 11 0.935731 12 0.931113 13 0.907165 Name: mGC, dtype: float64	3	14		0.982109	0.0714286	FS204			mGC
192	192					4	14	800			FS204	-0.0301216	0.579679
193	193	0	0	0	0 0.009860 1 0.018999 2 0.023884 3 0.029277 4 0.035034 5 0.036536 6 0.037231 7 0.037392 8 0.045486 9 0.046886 10 0.058171 11 0.065172 12 0.073836 13 0.074441 Name: abGC, dtype: float64	4	14		0.0744405		FS204			abGC
194	194	14	1	1	0 0.990140 1 0.981001 2 0.976116 3 0.970723 4 0.964966 5 0.963464 6 0.962769 7 0.962608 8 0.954514 9 0.953114 10 0.941829 11 0.934828 12 0.926164 13 0.925559 Name: mGC, dtype: float64	4	14		0.99014	0.0714286	FS204			mGC
195	195					5	14	800			FS204	-0.0289195	0.584939
196	196	0	2	0	0 0.016146 1 0.022925 2 0.031982 3 0.032503 4 0.032818 5 0.034864 6 0.037352 7 0.040462 8 0.044606 9 0.044813 10 0.050050 11 0.051659 12 0.080725 13 0.082626 Name: abGC, dtype: float64	5	14		0.0826261		FS204			abGC
197	197	14	1	1	0 0.983854 1 0.977075 2 0.968018 3 0.967497 4 0.967182 5 0.965136 6 0.962648 7 0.959538 8 0.955394 9 0.955187 10 0.949950 11 0.948341 12 0.919275 13 0.917374 Name: mGC, dtype: float64	5	14		0.983854	0.0714286	FS204			mGC
198	198					6	14	800			FS204	-0.0299205	0.579994
199	199	0	2	0	0 0.012365 1 0.020360 2 0.023192 3 0.024833 4 0.027512 5 0.030405 6 0.031311 7 0.039119 8 0.042000 9 0.044389 10 0.055328 11 0.071527 12 0.077375 13 0.093064 Name: abGC, dtype: float64	6	14		0.0930642		FS204			abGC
200	200	14	2	1	0 0.987635 1 0.979640 2 0.976808 3 0.975167 4 0.972488 5 0.969595 6 0.968689 7 0.960881 8 0.958000 9 0.955611 10 0.944672 11 0.928473 12 0.922625 13 0.906936 Name: mGC, dtype: float64	6	14		0.987635	0.0714286	FS204			mGC
201	201					7	14	800			FS204	-0.0297552	0.591847
202	202	0	1	0	0 0.020495 1 0.028339 2 0.029001 3 0.029264 4 0.032674 5 0.035746 6 0.035878 7 0.037106 8 0.045089 9 0.051663 10 0.052375 11 0.064430 12 0.064602 13 0.072374 Name: abGC, dtype: float64	7	14		0.0723737		FS204			abGC
203	203	14	1	1	0 0.979505 1 0.971661 2 0.970999 3 0.970736 4 0.967326 5 0.964254 6 0.964122 7 0.962894 8 0.954911 9 0.948337 10 0.947625 11 0.935570 12 0.935398 13 0.927626 Name: mGC, dtype: float64	7	14		0.979505	0.0714286	FS204			mGC
204	204					8	14	800			FS204	-0.0324265	0.576374
205	205	0	1	0	0 0.023868 1 0.026105 2 0.028956 3 0.028959 4 0.029417 5 0.030364 6 0.032250 7 0.037449 8 0.039755 9 0.045811 10 0.054662 11 0.059569 12 0.066387 13 0.093754 Name: abGC, dtype: float64	8	14		0.0937542		FS204			abGC
206	206	14	1	1	0 0.976132 1 0.973895 2 0.971044 3 0.971041 4 0.970583 5 0.969636 6 0.967750 7 0.962551 8 0.960245 9 0.954189 10 0.945338 11 0.940431 12 0.933613 13 0.906246 Name: mGC, dtype: float64	8	14		0.976132	0.0714286	FS204			mGC
207	207					9	14	800			FS204	-0.0329511	0.573728
208	208	0	1	0	0 0.020269 1 0.023544 2 0.025390 3 0.030396 4 0.032691 5 0.033684 6 0.034039 7 0.047528 8 0.048523 9 0.052254 10 0.056306 11 0.062850 12 0.063673 13 0.068132 Name: abGC, dtype: float64	9	14		0.0681317		FS204			abGC
209	209	14	0	1	0 0.979731 1 0.976456 2 0.974610 3 0.969604 4 0.967309 5 0.966316 6 0.965961 7 0.952472 8 0.951477 9 0.947746 10 0.943694 11 0.937150 12 0.936327 13 0.931868 Name: mGC, dtype: float64	9	14		0.979731	0.0714286	FS204			mGC
210	210					0	16	800			FS204	-0.0252982	0.620137
211	211	0	2	0	0 0.017182 1 0.020302 2 0.020902 3 0.021988 4 0.022473 5 0.023681 6 0.028064 7 0.028323 8 0.037879 9 0.043050 10 0.044435 11 0.052345 12 0.052808 13 0.053865 14 0.103342 15 0.106745 Name: abGC, dtype: float64	0	16		0.106745		FS204			abGC
212	212	16	0	1	0 0.982818 1 0.979698 2 0.979098 3 0.978012 4 0.977527 5 0.976319 6 0.971936 7 0.971677 8 0.962121 9 0.956950 10 0.955565 11 0.947655 12 0.947192 13 0.946135 14 0.896658 15 0.893255 Name: mGC, dtype: float64	0	16		0.982818	0.0625	FS204			mGC
213	213					1	16	800			FS204	-0.0250907	0.625918
214	214	0	3	0	0 0.022885 1 0.025386 2 0.028209 3 0.029070 4 0.029909 5 0.032693 6 0.037376 7 0.039746 8 0.040874 9 0.042566 10 0.044034 11 0.044278 12 0.057472 13 0.066827 14 0.072260 15 0.073589 Name: abGC, dtype: float64	1	16		0.0735888		FS204			abGC
215	215	16	0	1	0 0.977115 1 0.974614 2 0.971791 3 0.970930 4 0.970091 5 0.967307 6 0.962624 7 0.960254 8 0.959126 9 0.957434 10 0.955966 11 0.955722 12 0.942528 13 0.933173 14 0.927740 15 0.926411 Name: mGC, dtype: float64	1	16		0.977115	0.0625	FS204			mGC
216	216					2	16	800			FS204	-0.0261422	0.612077
217	217	0	1	0	0 0.017719 1 0.021361 2 0.029880 3 0.033552 4 0.034365 5 0.037235 6 0.039723 7 0.039923 8 0.041316 9 0.043429 10 0.044684 11 0.047075 12 0.048258 13 0.054570 14 0.062725 15 0.093376 Name: abGC, dtype: float64	2	16		0.0933763		FS204			abGC
218	218	16	0	1	0 0.982281 1 0.978639 2 0.970120 3 0.966448 4 0.965635 5 0.962765 6 0.960277 7 0.960077 8 0.958684 9 0.956571 10 0.955316 11 0.952925 12 0.951742 13 0.945430 14 0.937275 15 0.906624 Name: mGC, dtype: float64	2	16		0.982281	0.0625	FS204			mGC
219	219					3	16	800			FS204	-0.0269665	0.615981
220	220	0	1	0	0 0.016858 1 0.018357 2 0.023850 3 0.024206 4 0.034907 5 0.037882 6 0.039180 7 0.039936 8 0.040143 9 0.044107 10 0.048053 11 0.048055 12 0.048281 13 0.053014 14 0.058744 15 0.102666 Name: abGC, dtype: float64	3	16		0.102666		FS204			abGC
221	221	16	0	1	0 0.983142 1 0.981643 2 0.976150 3 0.975794 4 0.965093 5 0.962118 6 0.960820 7 0.960064 8 0.959857 9 0.955893 10 0.951947 11 0.951945 12 0.951719 13 0.946986 14 0.941256 15 0.897334 Name: mGC, dtype: float64	3	16		0.983142	0.0625	FS204			mGC
222	222					4	16	800			FS204	-0.0251666	0.623554
223	223	0	1	0	0 0.017762 1 0.019997 2 0.021727 3 0.031410 4 0.033019 5 0.035839 6 0.038888 7 0.040121 8 0.040153 9 0.042747 10 0.042833 11 0.052951 12 0.054958 13 0.059087 14 0.065187 15 0.086802 Name: abGC, dtype: float64	4	16		0.0868018		FS204			abGC
224	224	16	0	1	0 0.982238 1 0.980003 2 0.978273 3 0.968590 4 0.966981 5 0.964161 6 0.961112 7 0.959879 8 0.959847 9 0.957253 10 0.957167 11 0.947049 12 0.945042 13 0.940913 14 0.934813 15 0.913198 Name: mGC, dtype: float64	4	16		0.982238	0.0625	FS204			mGC
225	225					5	16	800			FS204	-0.0253968	0.620779
226	226	0	1	0	0 0.010234 1 0.020092 2 0.023000 3 0.023745 4 0.025175 5 0.029055 6 0.033454 7 0.037438 8 0.037966 9 0.044560 10 0.054378 11 0.056709 12 0.057646 13 0.069952 14 0.074065 15 0.095904 Name: abGC, dtype: float64	5	16		0.0959043		FS204			abGC
227	227	16	0	1	0 0.989766 1 0.979908 2 0.977000 3 0.976255 4 0.974825 5 0.970945 6 0.966546 7 0.962562 8 0.962034 9 0.955440 10 0.945622 11 0.943291 12 0.942354 13 0.930048 14 0.925935 15 0.904096 Name: mGC, dtype: float64	5	16		0.989766	0.0625	FS204			mGC
228	228					6	16	800			FS204	-0.0278574	0.615087
229	229	0	0	0	0 0.010416 1 0.014469 2 0.028059 3 0.030877 4 0.034132 5 0.035699 6 0.037288 7 0.038432 8 0.044678 9 0.045575 10 0.046387 11 0.050101 12 0.057919 13 0.061245 14 0.069212 15 0.077507 Name: abGC, dtype: float64	6	16		0.0775072		FS204			abGC
230	230	16	1	1	0 0.989584 1 0.985531 2 0.971941 3 0.969123 4 0.965868 5 0.964301 6 0.962712 7 0.961568 8 0.955322 9 0.954425 10 0.953613 11 0.949899 12 0.942081 13 0.938755 14 0.930788 15 0.922493 Name: mGC, dtype: float64	6	16		0.989584	0.0625	FS204			mGC
231	231					7	16	800			FS204	-0.0267629	0.616046
232	232	0	1	0	0 0.010864 1 0.015095 2 0.023614 3 0.024475 4 0.026556 5 0.027462 6 0.033591 7 0.036027 8 0.039624 9 0.041607 10 0.048605 11 0.055890 12 0.062531 13 0.066869 14 0.071470 15 0.087207 Name: abGC, dtype: float64	7	16		0.0872068		FS204			abGC
233	233	16	0	1	0 0.989136 1 0.984905 2 0.976386 3 0.975525 4 0.973444 5 0.972538 6 0.966409 7 0.963973 8 0.960376 9 0.958393 10 0.951395 11 0.944110 12 0.937469 13 0.933131 14 0.928530 15 0.912793 Name: mGC, dtype: float64	7	16		0.989136	0.0625	FS204			mGC
234	234					8	16	800			FS204	-0.0238057	0.618124
235	235	0	2	0	0 0.008777 1 0.022291 2 0.026682 3 0.028409 4 0.029027 5 0.033273 6 0.035116 7 0.035961 8 0.038004 9 0.044221 10 0.044979 11 0.047626 12 0.056516 13 0.068960 14 0.078044 15 0.083476 Name: abGC, dtype: float64	8	16		0.0834765		FS204			abGC
236	236	16	0	1	0 0.991223 1 0.977709 2 0.973318 3 0.971591 4 0.970973 5 0.966727 6 0.964884 7 0.964039 8 0.961996 9 0.955779 10 0.955021 11 0.952374 12 0.943484 13 0.931040 14 0.921956 15 0.916524 Name: mGC, dtype: float64	8	16		0.991223	0.0625	FS204			mGC
237	237					9	16	800			FS204	-0.0242261	0.624643
238	238	0	1	0	0 0.020612 1 0.023896 2 0.025598 3 0.027960 4 0.028198 5 0.028567 6 0.029693 7 0.033679 8 0.050521 9 0.051135 10 0.052236 11 0.058815 12 0.059684 13 0.060086 14 0.063891 15 0.084078 Name: abGC, dtype: float64	9	16		0.0840779		FS204			abGC
239	239	16	0	1	0 0.979388 1 0.976104 2 0.974402 3 0.972040 4 0.971802 5 0.971433 6 0.970307 7 0.966321 8 0.949479 9 0.948865 10 0.947764 11 0.941185 12 0.940316 13 0.939914 14 0.936109 15 0.915922 Name: mGC, dtype: float64	9	16		0.979388	0.0625	FS204			mGC
240	240					0	18	800			FS204	-0.0225109	0.652488
241	241	0	2	0	0 0.011866 1 0.020800 2 0.022532 3 0.029628 4 0.030105 5 0.030975 6 0.034711 7 0.036067 8 0.036132 9 0.036336 10 0.038524 11 0.042918 12 0.046158 13 0.048691 14 0.049404 15 0.076282 16 0.082530 17 0.100863 Name: abGC, dtype: float64	0	18		0.100863		FS204			abGC
242	242	18	0	1	0 0.988134 1 0.979200 2 0.977468 3 0.970372 4 0.969895 5 0.969025 6 0.965289 7 0.963933 8 0.963868 9 0.963664 10 0.961476 11 0.957082 12 0.953842 13 0.951309 14 0.950596 15 0.923718 16 0.917470 17 0.899137 Name: mGC, dtype: float64	0	18		0.988134	0.0555556	FS204			mGC
243	243					1	18	800			FS204	-0.0230034	0.65167
244	244	0	2	0	0 0.010204 1 0.025046 2 0.025428 3 0.029079 4 0.032030 5 0.032454 6 0.035800 7 0.042186 8 0.042434 9 0.042633 10 0.042813 11 0.042903 12 0.047297 13 0.051699 14 0.055072 15 0.064639 16 0.072630 17 0.080059 Name: abGC, dtype: float64	1	18		0.080059		FS204			abGC
245	245	18	0	1	0 0.989796 1 0.974954 2 0.974572 3 0.970921 4 0.967970 5 0.967546 6 0.964200 7 0.957814 8 0.957566 9 0.957367 10 0.957187 11 0.957097 12 0.952703 13 0.948301 14 0.944928 15 0.935361 16 0.927370 17 0.919941 Name: mGC, dtype: float64	1	18		0.989796	0.0555556	FS204			mGC
246	246					2	18	800			FS204	-0.021722	0.648366
247	247	0	2	0	0 0.020254 1 0.021860 2 0.025251 3 0.025259 4 0.025866 5 0.028658 6 0.032823 7 0.033716 8 0.034396 9 0.034705 10 0.036369 11 0.043964 12 0.044480 13 0.046287 14 0.055593 15 0.062789 16 0.097635 17 0.102707 Name: abGC, dtype: float64	2	18		0.102707		FS204			abGC
248	248	18	0	1	0 0.979746 1 0.978140 2 0.974749 3 0.974741 4 0.974134 5 0.971342 6 0.967177 7 0.966284 8 0.965604 9 0.965295 10 0.963631 11 0.956036 12 0.955520 13 0.953713 14 0.944407 15 0.937211 16 0.902365 17 0.897293 Name: mGC, dtype: float64	2	18		0.979746	0.0555556	FS204			mGC
249	249					3	18	800			FS204	-0.0220911	0.650431
250	250	0	2	0	0 0.015840 1 0.018930 2 0.020752 3 0.021778 4 0.021924 5 0.024420 6 0.027710 7 0.029059 8 0.031278 9 0.036733 10 0.037024 11 0.039707 12 0.056336 13 0.057472 14 0.071496 15 0.082306 16 0.082421 17 0.103918 Name: abGC, dtype: float64	3	18		0.103918		FS204			abGC
251	251	18	0	1	0 0.984160 1 0.981070 2 0.979248 3 0.978222 4 0.978076 5 0.975580 6 0.972290 7 0.970941 8 0.968722 9 0.963267 10 0.962976 11 0.960293 12 0.943664 13 0.942528 14 0.928504 15 0.917694 16 0.917579 17 0.896082 Name: mGC, dtype: float64	3	18		0.98416	0.0555556	FS204			mGC
252	252					4	18	800			FS204	-0.0225433	0.647276
253	253	0	3	0	0 0.015490 1 0.020658 2 0.023128 3 0.025626 4 0.026018 5 0.029162 6 0.029540 7 0.034928 8 0.035051 9 0.036940 10 0.042359 11 0.050081 12 0.053365 13 0.056365 14 0.057389 15 0.067103 16 0.091113 17 0.091848 Name: abGC, dtype: float64	4	18		0.0918478		FS204			abGC
254	254	18	0	1	0 0.984510 1 0.979342 2 0.976872 3 0.974374 4 0.973982 5 0.970838 6 0.970460 7 0.965072 8 0.964949 9 0.963060 10 0.957641 11 0.949919 12 0.946635 13 0.943635 14 0.942611 15 0.932897 16 0.908887 17 0.908152 Name: mGC, dtype: float64	4	18		0.98451	0.0555556	FS204			mGC
255	255					5	18	800			FS204	-0.0223064	0.644313
256	256	0	3	0	0 0.015304 1 0.016317 2 0.019421 3 0.019640 4 0.027399 5 0.031082 6 0.034100 7 0.036929 8 0.037390 9 0.038894 10 0.039468 11 0.042254 12 0.048029 13 0.050119 14 0.055961 15 0.057060 16 0.101896 17 0.117014 Name: abGC, dtype: float64	5	18		0.117014		FS204			abGC
257	257	18	0	1	0 0.984696 1 0.983683 2 0.980579 3 0.980360 4 0.972601 5 0.968918 6 0.965900 7 0.963071 8 0.962610 9 0.961106 10 0.960532 11 0.957746 12 0.951971 13 0.949881 14 0.944039 15 0.942940 16 0.898104 17 0.882986 Name: mGC, dtype: float64	5	18		0.984696	0.0555556	FS204			mGC
258	258					6	18	800			FS204	-0.0200845	0.657054
259	259	0	1	0	0 0.011188 1 0.019177 2 0.019682 3 0.021499 4 0.023607 5 0.025567 6 0.038012 7 0.040540 8 0.042276 9 0.044723 10 0.045357 11 0.048065 12 0.049934 13 0.053381 14 0.054722 15 0.079636 16 0.079964 17 0.081341 Name: abGC, dtype: float64	6	18		0.0813412		FS204			abGC
260	260	18	0	1	0 0.988812 1 0.980823 2 0.980318 3 0.978501 4 0.976393 5 0.974433 6 0.961988 7 0.959460 8 0.957724 9 0.955277 10 0.954643 11 0.951935 12 0.950066 13 0.946619 14 0.945278 15 0.920364 16 0.920036 17 0.918659 Name: mGC, dtype: float64	6	18		0.988812	0.0555556	FS204			mGC
261	261					7	18	800			FS204	-0.0216438	0.652457
262	262	0	2	0	0 0.011428 1 0.015078 2 0.021029 3 0.029169 4 0.031454 5 0.031589 6 0.032702 7 0.033871 8 0.033965 9 0.043896 10 0.045843 11 0.054993 12 0.056823 13 0.058724 14 0.063242 15 0.063469 16 0.067089 17 0.082606 Name: abGC, dtype: float64	7	18		0.082606		FS204			abGC
263	263	18	0	1	0 0.988572 1 0.984922 2 0.978971 3 0.970831 4 0.968546 5 0.968411 6 0.967298 7 0.966129 8 0.966035 9 0.956104 10 0.954157 11 0.945007 12 0.943177 13 0.941276 14 0.936758 15 0.936531 16 0.932911 17 0.917394 Name: mGC, dtype: float64	7	18		0.988572	0.0555556	FS204			mGC
264	264					8	18	800			FS204	-0.0213509	0.646222
265	265	0	3	0	0 0.011930 1 0.024325 2 0.024964 3 0.025295 4 0.026749 5 0.027245 6 0.028868 7 0.030196 8 0.033733 9 0.037337 10 0.039733 11 0.049219 12 0.050596 13 0.055372 14 0.065157 15 0.074806 16 0.076968 17 0.088575 Name: abGC, dtype: float64	8	18		0.0885751		FS204			abGC
266	266	18	0	1	0 0.988070 1 0.975675 2 0.975036 3 0.974705 4 0.973251 5 0.972755 6 0.971132 7 0.969804 8 0.966267 9 0.962663 10 0.960267 11 0.950781 12 0.949404 13 0.944628 14 0.934843 15 0.925194 16 0.923032 17 0.911425 Name: mGC, dtype: float64	8	18		0.98807	0.0555556	FS204			mGC
267	267					9	18	800			FS204	-0.021653	0.654103
268	268	0	1	0	0 0.010409 1 0.014525 2 0.015065 3 0.018966 4 0.025546 5 0.027149 6 0.032394 7 0.038130 8 0.038662 9 0.040463 10 0.040785 11 0.042438 12 0.042902 13 0.051380 14 0.054001 15 0.057458 16 0.058224 17 0.142812 Name: abGC, dtype: float64	9	18		0.142812		FS204			abGC
269	269	18	0	1	0 0.989591 1 0.985475 2 0.984935 3 0.981034 4 0.974454 5 0.972851 6 0.967606 7 0.961870 8 0.961338 9 0.959537 10 0.959215 11 0.957562 12 0.957098 13 0.948620 14 0.945999 15 0.942542 16 0.941776 17 0.857188 Name: mGC, dtype: float64	9	18		0.989591	0.0555556	FS204			mGC
270	270					0	20	367			FS204	-0.0180526	0.67594
271	271	0	2	0	0 0.015232 1 0.019580 2 0.022794 3 0.022840 4 0.026753 5 0.028432 6 0.029593 7 0.033278 8 0.035008 9 0.039532 10 0.040105 11 0.041069 12 0.041180 13 0.047873 14 0.050365 15 0.050599 16 0.064591 17 0.071440 18 0.089243 19 0.096994 Name: abGC, dtype: float64	0	20		0.0969944		FS204			abGC
272	272	20	0	1	0 0.984768 1 0.980420 2 0.977206 3 0.977160 4 0.973247 5 0.971568 6 0.970407 7 0.966722 8 0.964992 9 0.960468 10 0.959895 11 0.958931 12 0.958820 13 0.952127 14 0.949635 15 0.949401 16 0.935409 17 0.928560 18 0.910757 19 0.903006 Name: mGC, dtype: float64	0	20		0.984768	0.05	FS204			mGC
273	273					1	20	334			FS204	-0.0168224	0.685663
274	274	0	1	0	0 0.017942 1 0.021233 2 0.025653 3 0.028085 4 0.028522 5 0.030525 6 0.032457 7 0.034983 8 0.035386 9 0.035620 10 0.036350 11 0.039416 12 0.039992 13 0.047090 14 0.054410 15 0.056859 16 0.058341 17 0.059613 18 0.085816 19 0.095034 Name: abGC, dtype: float64	1	20		0.0950341		FS204			abGC
275	275	20	0	1	0 0.982058 1 0.978767 2 0.974347 3 0.971915 4 0.971478 5 0.969475 6 0.967543 7 0.965017 8 0.964614 9 0.964380 10 0.963650 11 0.960584 12 0.960008 13 0.952910 14 0.945590 15 0.943141 16 0.941659 17 0.940387 18 0.914184 19 0.904966 Name: mGC, dtype: float64	1	20		0.982058	0.05	FS204			mGC
276	276					2	20	351			FS204	-0.0186566	0.680083
277	277	0	1	0	0 0.017842 1 0.019248 2 0.019592 3 0.023644 4 0.026238 5 0.026776 6 0.027030 7 0.028219 8 0.031738 9 0.033313 10 0.040027 11 0.040439 12 0.043320 13 0.044171 14 0.051763 15 0.053530 16 0.079696 17 0.083659 18 0.093987 19 0.095537 Name: abGC, dtype: float64	2	20		0.0955371		FS204			abGC
278	278	20	0	1	0 0.982158 1 0.980752 2 0.980408 3 0.976356 4 0.973762 5 0.973224 6 0.972970 7 0.971781 8 0.968262 9 0.966687 10 0.959973 11 0.959561 12 0.956680 13 0.955829 14 0.948237 15 0.946470 16 0.920304 17 0.916341 18 0.906013 19 0.904463 Name: mGC, dtype: float64	2	20		0.982158	0.05	FS204			mGC
279	279					3	20	366			FS204	-0.0168394	0.683219
280	280	0	3	0	0 0.011315 1 0.018430 2 0.020453 3 0.021222 4 0.021920 5 0.025173 6 0.026371 7 0.028257 8 0.030506 9 0.032446 10 0.038556 11 0.050772 12 0.054875 13 0.057972 14 0.064111 15 0.064823 16 0.067587 17 0.073726 18 0.078364 19 0.089168 Name: abGC, dtype: float64	3	20		0.0891683		FS204			abGC
281	281	20	0	1	0 0.988685 1 0.981570 2 0.979547 3 0.978778 4 0.978080 5 0.974827 6 0.973629 7 0.971743 8 0.969494 9 0.967554 10 0.961444 11 0.949228 12 0.945125 13 0.942028 14 0.935889 15 0.935177 16 0.932413 17 0.926274 18 0.921636 19 0.910832 Name: mGC, dtype: float64	3	20		0.988685	0.05	FS204			mGC
282	282					4	20	360			FS204	-0.017744	0.684203
283	283	0	1	0	0 0.004843 1 0.024165 2 0.025300 3 0.026944 4 0.028215 5 0.033413 6 0.033547 7 0.033677 8 0.035139 9 0.036241 10 0.036358 11 0.040806 12 0.041096 13 0.041890 14 0.045998 15 0.054628 16 0.063172 17 0.064705 18 0.065742 19 0.130245 Name: abGC, dtype: float64	4	20		0.130245		FS204			abGC
284	284	20	0	1	0 0.995157 1 0.975835 2 0.974700 3 0.973056 4 0.971785 5 0.966587 6 0.966453 7 0.966323 8 0.964861 9 0.963759 10 0.963642 11 0.959194 12 0.958904 13 0.958110 14 0.954002 15 0.945372 16 0.936828 17 0.935295 18 0.934258 19 0.869755 Name: mGC, dtype: float64	4	20		0.995157	0.05	FS204			mGC
285	285					5	20	359			FS204	-0.0174092	0.687189
286	286	0	1	0	0 0.016768 1 0.019854 2 0.021699 3 0.022367 4 0.027344 5 0.027650 6 0.028536 7 0.033512 8 0.036862 9 0.038559 10 0.042579 11 0.048804 12 0.050798 13 0.051805 14 0.054825 15 0.055050 16 0.060524 17 0.061353 18 0.066135 19 0.100627 Name: abGC, dtype: float64	5	20		0.100627		FS204			abGC
287	287	20	0	1	0 0.983232 1 0.980146 2 0.978301 3 0.977633 4 0.972656 5 0.972350 6 0.971464 7 0.966488 8 0.963138 9 0.961441 10 0.957421 11 0.951196 12 0.949202 13 0.948195 14 0.945175 15 0.944950 16 0.939476 17 0.938647 18 0.933865 19 0.899373 Name: mGC, dtype: float64	5	20		0.983232	0.05	FS204			mGC
288	288					6	20	389			FS204	-0.0202672	0.669179
289	289	0	3	0	0 0.010952 1 0.013133 2 0.018986 3 0.019878 4 0.025267 5 0.028028 6 0.028590 7 0.030948 8 0.033154 9 0.037075 10 0.041630 11 0.043938 12 0.049580 13 0.052122 14 0.053515 15 0.053923 16 0.056556 17 0.064734 18 0.080622 19 0.114154 Name: abGC, dtype: float64	6	20		0.114154		FS204			abGC
290	290	20	0	1	0 0.989048 1 0.986867 2 0.981014 3 0.980122 4 0.974733 5 0.971972 6 0.971410 7 0.969052 8 0.966846 9 0.962925 10 0.958370 11 0.956062 12 0.950420 13 0.947878 14 0.946485 15 0.946077 16 0.943444 17 0.935266 18 0.919378 19 0.885846 Name: mGC, dtype: float64	6	20		0.989048	0.05	FS204			mGC
291	291					7	20	358			FS204	-0.017599	0.678714
292	292	0	1	0	0 0.011775 1 0.013983 2 0.017311 3 0.024391 4 0.026626 5 0.028931 6 0.030370 7 0.035659 8 0.038678 9 0.039741 10 0.045241 11 0.048650 12 0.048657 13 0.049423 14 0.054041 15 0.057344 16 0.061915 17 0.065727 18 0.068346 19 0.096172 Name: abGC, dtype: float64	7	20		0.0961724		FS204			abGC
293	293	20	0	1	0 0.988225 1 0.986017 2 0.982689 3 0.975609 4 0.973374 5 0.971069 6 0.969630 7 0.964341 8 0.961322 9 0.960259 10 0.954759 11 0.951350 12 0.951343 13 0.950577 14 0.945959 15 0.942656 16 0.938085 17 0.934273 18 0.931654 19 0.903828 Name: mGC, dtype: float64	7	20		0.988225	0.05	FS204			mGC
294	294					8	20	385			FS204	-0.0170599	0.678392
295	295	0	2	0	0 0.013198 1 0.014469 2 0.019450 3 0.024760 4 0.033908 5 0.035169 6 0.040618 7 0.042931 8 0.043672 9 0.045125 10 0.046011 11 0.046129 12 0.049805 13 0.052525 14 0.052736 15 0.056363 16 0.057043 17 0.057360 18 0.064523 19 0.070562 Name: abGC, dtype: float64	8	20		0.0705616		FS204			abGC
296	296	20	0	1	0 0.986802 1 0.985531 2 0.980550 3 0.975240 4 0.966092 5 0.964831 6 0.959382 7 0.957069 8 0.956328 9 0.954875 10 0.953989 11 0.953871 12 0.950195 13 0.947475 14 0.947264 15 0.943637 16 0.942957 17 0.942640 18 0.935477 19 0.929438 Name: mGC, dtype: float64	8	20		0.986802	0.05	FS204			mGC
297	297					9	20	347			FS204	-0.018118	0.682159
298	298	0	2	0	0 0.017663 1 0.017714 2 0.021304 3 0.025065 4 0.025392 5 0.029476 6 0.030749 7 0.032009 8 0.034421 9 0.037211 10 0.039420 11 0.040003 12 0.040779 13 0.046361 14 0.047160 15 0.048335 16 0.063319 17 0.067160 18 0.094727 19 0.096855 Name: abGC, dtype: float64	9	20		0.0968551		FS204			abGC
299	299	20	0	1	0 0.982337 1 0.982286 2 0.978696 3 0.974935 4 0.974608 5 0.970524 6 0.969251 7 0.967991 8 0.965579 9 0.962789 10 0.960580 11 0.959997 12 0.959221 13 0.953639 14 0.952840 15 0.951665 16 0.936681 17 0.932840 18 0.905273 19 0.903145 Name: mGC, dtype: float64	9	20		0.982337	0.05	FS204			mGC
300	300					0	2	178			FS201	-0.835109	-1
301	301	1	1	0.5	0 0.016772 1 0.503726 Name: abGC, dtype: float64	0	2		0.503726	0.541193	FS201			abGC
302	302	1	1	0.5	0 0.983228 1 0.496274 Name: mGC, dtype: float64	0	2		0.983228	0.458807	FS201			mGC
303	303					1	2	178			FS201	-0.809447	-1
304	304	2	1	1	0 0.150322 1 0.350307 Name: abGC, dtype: float64	1	2		0.350307	0.5	FS201			abGC
305	305	0	1	0	0 0.849678 1 0.649693 Name: mGC, dtype: float64	1	2		0.849678		FS201			mGC
306	306					2	2	178			FS201	-0.833924	-1
307	307	2	1	1	0 0.184883 1 0.289558 Name: abGC, dtype: float64	2	2		0.289558	0.5	FS201			abGC
308	308	0	1	0	0 0.815117 1 0.710442 Name: mGC, dtype: float64	2	2		0.815117		FS201			mGC
309	309					3	2	178			FS201	-0.817021	-1
310	310	1	1	0.5	0 0.111716 1 0.438155 Name: abGC, dtype: float64	3	2		0.438155	0.517011	FS201			abGC
311	311	1	1	0.5	0 0.888284 1 0.561845 Name: mGC, dtype: float64	3	2		0.888284	0.482989	FS201			mGC
312	312					4	2	178			FS201	-0.807741	-1
313	313	2	0	1	0 0.228249 1 0.253784 Name: abGC, dtype: float64	4	2		0.253784	0.5	FS201			abGC
314	314	0	0	0	0 0.771751 1 0.746216 Name: mGC, dtype: float64	4	2		0.771751		FS201			mGC
315	315					5	2	178			FS201	-0.824384	-1
316	316	1	1	0.5	0 0.049846 1 0.457824 Name: abGC, dtype: float64	5	2		0.457824	0.526503	FS201			abGC
317	317	1	1	0.5	0 0.950154 1 0.542176 Name: mGC, dtype: float64	5	2		0.950154	0.473497	FS201			mGC
318	318					6	2	178			FS201	-0.811083	-1
319	319	1	1	0.5	0 0.029800 1 0.512784 Name: abGC, dtype: float64	6	2		0.512784	0.519238	FS201			abGC
320	320	1	1	0.5	0 0.970200 1 0.487216 Name: mGC, dtype: float64	6	2		0.9702	0.480762	FS201			mGC
321	321					7	2	178			FS201	-0.83225	-1
322	322	1	1	0.5	0 0.015006 1 0.633314 Name: abGC, dtype: float64	7	2		0.633314	0.519006	FS201			abGC
323	323	1	1	0.5	0 0.984994 1 0.366686 Name: mGC, dtype: float64	7	2		0.984994	0.480994	FS201			mGC
324	324					8	2	178			FS201	-0.830312	-1
325	325	1	1	0.5	0 0.023269 1 0.461778 Name: abGC, dtype: float64	8	2		0.461778	0.540946	FS201			abGC
326	326	1	1	0.5	0 0.976731 1 0.538222 Name: mGC, dtype: float64	8	2		0.976731	0.459054	FS201			mGC
327	327					9	2	178			FS201	-0.808605	-1
328	328	2	0	1	0 0.203656 1 0.266509 Name: abGC, dtype: float64	9	2		0.266509	0.5	FS201			abGC
329	329	0	0	0	0 0.796344 1 0.733491 Name: mGC, dtype: float64	9	2		0.796344		FS201			mGC
330	330					0	4	178			FS201	-0.287664	-0.0691418
331	331	2	1	0.5	0 0.046237 1 0.158207 2 0.178197 3 0.747875 Name: abGC, dtype: float64	0	4		0.747875	0.248539	FS201			abGC
332	332	2	2	0.5	0 0.953763 1 0.841793 2 0.821803 3 0.252125 Name: mGC, dtype: float64	0	4		0.953763	0.251461	FS201			mGC
333	333					1	4	178			FS201	-0.281322	-0.060497
334	334	3	2	0.75	0 0.008631 1 0.244534 2 0.304904 3 0.713979 Name: abGC, dtype: float64	1	4		0.713979	0.254016	FS201			abGC
335	335	1	1	0.25	0 0.991369 1 0.755466 2 0.695096 3 0.286021 Name: mGC, dtype: float64	1	4		0.991369	0.237953	FS201			mGC
336	336					2	4	178			FS201	-0.27515	-0.0521331
337	337	2	1	0.5	0 0.050860 1 0.158511 2 0.301101 3 0.646576 Name: abGC, dtype: float64	2	4		0.646576	0.255008	FS201			abGC
338	338	2	2	0.5	0 0.949140 1 0.841489 2 0.698899 3 0.353424 Name: mGC, dtype: float64	2	4		0.94914	0.244992	FS201			mGC
339	339					3	4	178			FS201	-0.277835	-0.0505269
340	340	2	1	0.5	0 0.038755 1 0.063910 2 0.179788 3 0.730700 Name: abGC, dtype: float64	3	4		0.7307	0.251112	FS201			abGC
341	341	2	2	0.5	0 0.961245 1 0.936090 2 0.820212 3 0.269300 Name: mGC, dtype: float64	3	4		0.961245	0.248888	FS201			mGC
342	342					4	4	178			FS201	-0.28245	-0.0523528
343	343	3	2	0.75	0 0.032460 1 0.263432 2 0.413367 3 0.450904 Name: abGC, dtype: float64	4	4		0.450904	0.252227	FS201			abGC
344	344	1	1	0.25	0 0.967540 1 0.736568 2 0.586633 3 0.549096 Name: mGC, dtype: float64	4	4		0.96754	0.243318	FS201			mGC
345	345					5	4	178			FS201	-0.278777	-0.0587129
346	346	3	2	0.75	0 0.058856 1 0.246089 2 0.348840 3 0.429033 Name: abGC, dtype: float64	5	4		0.429033	0.255013	FS201			abGC
347	347	1	1	0.25	0 0.941144 1 0.753911 2 0.651160 3 0.570967 Name: mGC, dtype: float64	5	4		0.941144	0.23496	FS201			mGC
348	348					6	4	178			FS201	-0.286819	-0.0589637
349	349	2	1	0.5	0 0.050104 1 0.128365 2 0.202373 3 0.818548 Name: abGC, dtype: float64	6	4		0.818548	0.243006	FS201			abGC
350	350	2	2	0.5	0 0.949896 1 0.871635 2 0.797627 3 0.181452 Name: mGC, dtype: float64	6	4		0.949896	0.256994	FS201			mGC
351	351					7	4	178			FS201	-0.278487	-0.0617281
352	352	2	2	0.5	0 0.068106 1 0.089312 2 0.501875 3 0.626849 Name: abGC, dtype: float64	7	4		0.626849	0.243693	FS201			abGC
353	353	2	2	0.5	0 0.931894 1 0.910688 2 0.498125 3 0.373151 Name: mGC, dtype: float64	7	4		0.931894	0.256307	FS201			mGC
354	354					8	4	178			FS201	-0.280135	-0.0584593
355	355	3	1	0.75	0 0.023236 1 0.286362 2 0.361073 3 0.419205 Name: abGC, dtype: float64	8	4		0.419205	0.253115	FS201			abGC
356	356	1	1	0.25	0 0.976764 1 0.713638 2 0.638927 3 0.580795 Name: mGC, dtype: float64	8	4		0.976764	0.240656	FS201			mGC
357	357					9	4	178			FS201	-0.282177	-0.0530473
358	358	2	2	0.5	0 0.011424 1 0.015172 2 0.666729 3 0.757624 Name: abGC, dtype: float64	9	4		0.757624	0.249465	FS201			abGC
359	359	2	2	0.5	0 0.988576 1 0.984828 2 0.333271 3 0.242376 Name: mGC, dtype: float64	9	4		0.988576	0.250535	FS201			mGC
360	360					0	6	178			FS201	-0.166774	0.235232
361	361	3	2	0.5	0 0.006339 1 0.116447 2 0.134223 3 0.338435 4 0.467753 5 0.808682 Name: abGC, dtype: float64	0	6		0.808682	0.166657	FS201			abGC
362	362	3	3	0.5	0 0.993661 1 0.883553 2 0.865777 3 0.661565 4 0.532247 5 0.191318 Name: mGC, dtype: float64	0	6		0.993661	0.166677	FS201			mGC
363	363					1	6	178			FS201	-0.161096	0.231827
364	364	4	2	0.666667	0 0.005040 1 0.100192 2 0.170043 3 0.320382 4 0.700989 5 0.740329 Name: abGC, dtype: float64	1	6		0.740329	0.165134	FS201			abGC
365	365	2	2	0.333333	0 0.994960 1 0.899808 2 0.829957 3 0.679618 4 0.299011 5 0.259671 Name: mGC, dtype: float64	1	6		0.99496	0.169731	FS201			mGC
366	366					2	6	178			FS201	-0.163728	0.230634
367	367	3	3	0.5	0 0.008702 1 0.044169 2 0.099828 3 0.428957 4 0.650224 5 0.695385 Name: abGC, dtype: float64	2	6		0.695385	0.168218	FS201			abGC
368	368	3	2	0.5	0 0.991298 1 0.955831 2 0.900172 3 0.571043 4 0.349776 5 0.304615 Name: mGC, dtype: float64	2	6		0.991298	0.165116	FS201			mGC
369	369					3	6	178			FS201	-0.168694	0.22617
370	370	3	2	0.5	0 0.015104 1 0.075483 2 0.118974 3 0.281649 4 0.586129 5 0.738309 Name: abGC, dtype: float64	3	6		0.738309	0.16689	FS201			abGC
371	371	3	2	0.5	0 0.984896 1 0.924517 2 0.881026 3 0.718351 4 0.413871 5 0.261691 Name: mGC, dtype: float64	3	6		0.984896	0.166443	FS201			mGC
372	372					4	6	178			FS201	-0.170171	0.238636
373	373	2	1	0.333333	0 0.008807 1 0.023205 2 0.086054 3 0.100983 4 0.251511 5 0.903749 Name: abGC, dtype: float64	4	6		0.903749	0.190733	FS201			abGC
374	374	4	3	0.666667	0 0.991193 1 0.976795 2 0.913946 3 0.899017 4 0.748489 5 0.096251 Name: mGC, dtype: float64	4	6		0.991193	0.154634	FS201			mGC
375	375					5	6	178			FS201	-0.166387	0.225855
376	376	3	2	0.5	0 0.004479 1 0.073610 2 0.132792 3 0.186852 4 0.580060 5 0.790697 Name: abGC, dtype: float64	5	6		0.790697	0.174236	FS201			abGC
377	377	3	2	0.5	0 0.995521 1 0.926390 2 0.867208 3 0.813148 4 0.419940 5 0.209303 Name: mGC, dtype: float64	5	6		0.995521	0.159098	FS201			mGC
378	378					6	6	178			FS201	-0.169264	0.233445
379	379	2	2	0.333333	0 0.060602 1 0.134921 2 0.145244 3 0.159729 4 0.414369 5 0.790841 Name: abGC, dtype: float64	6	6		0.790841	0.17045	FS201			abGC
380	380	4	2	0.666667	0 0.939398 1 0.865079 2 0.854756 3 0.840271 4 0.585631 5 0.209159 Name: mGC, dtype: float64	6	6		0.939398	0.164775	FS201			mGC
381	381					7	6	178			FS201	-0.171674	0.235277
382	382	2	2	0.333333	0 0.018720 1 0.065289 2 0.066496 3 0.119059 4 0.555971 5 0.600770 Name: abGC, dtype: float64	7	6		0.60077	0.185413	FS201			abGC
383	383	4	3	0.666667	0 0.981280 1 0.934711 2 0.933504 3 0.880941 4 0.444029 5 0.399230 Name: mGC, dtype: float64	7	6		0.98128	0.157293	FS201			mGC
384	384					8	6	178			FS201	-0.169989	0.230953
385	385	3	3	0.5	0 0.005868 1 0.064713 2 0.073665 3 0.509500 4 0.510432 5 0.592378 Name: abGC, dtype: float64	8	6		0.592378	0.170921	FS201			abGC
386	386	3	3	0.5	0 0.994132 1 0.935287 2 0.926335 3 0.490500 4 0.489568 5 0.407622 Name: mGC, dtype: float64	8	6		0.994132	0.162413	FS201			mGC
387	387					9	6	178			FS201	-0.17024	0.234453
388	388	4	2	0.666667	0 0.008538 1 0.165619 2 0.172315 3 0.318561 4 0.368982 5 0.593484 Name: abGC, dtype: float64	9	6		0.593484	0.168679	FS201			abGC
389	389	2	2	0.333333	0 0.991462 1 0.834381 2 0.827685 3 0.681439 4 0.631018 5 0.406516 Name: mGC, dtype: float64	9	6		0.991462	0.162642	FS201			mGC
390	390					0	8	178			FS201	-0.119388	0.390892
391	391	4	2	0.5	0 0.013002 1 0.038250 2 0.065468 3 0.090300 4 0.366248 5 0.477818 6 0.489532 7 0.715600 Name: abGC, dtype: float64	0	8		0.7156	0.129389	FS201			abGC
392	392	4	3	0.5	0 0.986998 1 0.961750 2 0.934532 3 0.909700 4 0.633752 5 0.522182 6 0.510468 7 0.284400 Name: mGC, dtype: float64	0	8		0.986998	0.120611	FS201			mGC
393	393					1	8	178			FS201	-0.113344	0.380806
394	394	7	1	0.875	0 0.023660 1 0.198897 2 0.200253 3 0.280060 4 0.311511 5 0.438848 6 0.447852 7 0.507196 Name: abGC, dtype: float64	1	8		0.507196	0.123831	FS201			abGC
395	395	1	1	0.125	0 0.976340 1 0.801103 2 0.799747 3 0.719940 4 0.688489 5 0.561152 6 0.552148 7 0.492804 Name: mGC, dtype: float64	1	8		0.97634	0.133185	FS201			mGC
396	396					2	8	178			FS201	-0.114978	0.376163
397	397	5	1	0.625	0 0.017880 1 0.066382 2 0.126203 3 0.247213 4 0.302544 5 0.406029 6 0.484561 7 0.608367 Name: abGC, dtype: float64	2	8		0.608367	0.126042	FS201			abGC
398	398	3	2	0.375	0 0.982120 1 0.933618 2 0.873797 3 0.752787 4 0.697456 5 0.593971 6 0.515439 7 0.391633 Name: mGC, dtype: float64	2	8		0.98212	0.123263	FS201			mGC
399	399					3	8	178			FS201	-0.122582	0.390505
400	400	3	2	0.375	0 0.007698 1 0.043717 2 0.070516 3 0.108015 4 0.139002 5 0.395961 6 0.630441 7 0.814025 Name: abGC, dtype: float64	3	8		0.814025	0.130491	FS201			abGC
401	401	5	3	0.625	0 0.992302 1 0.956283 2 0.929484 3 0.891985 4 0.860998 5 0.604039 6 0.369559 7 0.185975 Name: mGC, dtype: float64	3	8		0.992302	0.121705	FS201			mGC
402	402					4	8	178			FS201	-0.123007	0.394105
403	403	3	2	0.375	0 0.015394 1 0.025571 2 0.056155 3 0.065672 4 0.131943 5 0.187747 6 0.794870 7 0.837238 Name: abGC, dtype: float64	4	8		0.837238	0.132372	FS201			abGC
404	404	5	4	0.625	0 0.984606 1 0.974429 2 0.943845 3 0.934328 4 0.868057 5 0.812253 6 0.205130 7 0.162762 Name: mGC, dtype: float64	4	8		0.984606	0.120577	FS201			mGC
405	405					5	8	178			FS201	-0.123216	0.371044
406	406	4	3	0.5	0 0.022855 1 0.023086 2 0.032477 3 0.096520 4 0.326662 5 0.326910 6 0.546980 7 0.663070 Name: abGC, dtype: float64	5	8		0.66307	0.132763	FS201			abGC
407	407	4	4	0.5	0 0.977145 1 0.976914 2 0.967523 3 0.903480 4 0.673338 5 0.673090 6 0.453020 7 0.336930 Name: mGC, dtype: float64	5	8		0.977145	0.117237	FS201			mGC
408	408					6	8	178			FS201	-0.118135	0.387487
409	409	4	2	0.5	0 0.012498 1 0.020991 2 0.044416 3 0.154762 4 0.210353 5 0.527606 6 0.719147 7 0.783494 Name: abGC, dtype: float64	6	8		0.783494	0.12724	FS201			abGC
410	410	4	3	0.5	0 0.987502 1 0.979009 2 0.955584 3 0.845238 4 0.789647 5 0.472394 6 0.280853 7 0.216506 Name: mGC, dtype: float64	6	8		0.987502	0.12276	FS201			mGC
411	411					7	8	178			FS201	-0.115895	0.411643
412	412	5	2	0.625	0 0.007133 1 0.018247 2 0.037693 3 0.208464 4 0.213052 5 0.401112 6 0.659078 7 0.884383 Name: abGC, dtype: float64	7	8		0.884383	0.123656	FS201			abGC
413	413	3	2	0.375	0 0.992867 1 0.981753 2 0.962307 3 0.791536 4 0.786948 5 0.598888 6 0.340922 7 0.115617 Name: mGC, dtype: float64	7	8		0.992867	0.12724	FS201			mGC
414	414					8	8	178			FS201	-0.120685	0.380797
415	415	5	2	0.625	0 0.005380 1 0.048325 2 0.152924 3 0.172832 4 0.301595 5 0.401031 6 0.582916 7 0.671341 Name: abGC, dtype: float64	8	8		0.671341	0.126426	FS201			abGC
416	416	3	2	0.375	0 0.994620 1 0.951675 2 0.847076 3 0.827168 4 0.698405 5 0.598969 6 0.417084 7 0.328659 Name: mGC, dtype: float64	8	8		0.99462	0.122623	FS201			mGC
417	417					9	8	178			FS201	-0.118186	0.392426
418	418	5	2	0.625	0 0.012611 1 0.096883 2 0.134828 3 0.213010 4 0.265526 5 0.482056 6 0.522969 7 0.588216 Name: abGC, dtype: float64	9	8		0.588216	0.124832	FS201			abGC
419	419	3	2	0.375	0 0.987389 1 0.903117 2 0.865172 3 0.786990 4 0.734474 5 0.517944 6 0.477031 7 0.411784 Name: mGC, dtype: float64	9	8		0.987389	0.125279	FS201			mGC
420	420					0	10	178			FS201	-0.0939481	0.492824
421	421	5	2	0.5	0 0.006985 1 0.029243 2 0.036040 3 0.066373 4 0.087543 5 0.209260 6 0.229680 7 0.384773 8 0.656880 9 0.817436 Name: abGC, dtype: float64	0	10		0.817436	0.103995	FS201			abGC
422	422	5	4	0.5	0 0.993015 1 0.970757 2 0.963960 3 0.933627 4 0.912457 5 0.790740 6 0.770320 7 0.615227 8 0.343120 9 0.182564 Name: mGC, dtype: float64	0	10		0.993015	0.0960054	FS201			mGC
423	423					1	10	178			FS201	-0.089342	0.496492
424	424	5	3	0.5	0 0.005670 1 0.020342 2 0.055454 3 0.097027 4 0.170915 5 0.227884 6 0.525368 7 0.567173 8 0.579434 9 0.600311 Name: abGC, dtype: float64	1	10		0.600311	0.104064	FS201			abGC
425	425	5	3	0.5	0 0.994330 1 0.979658 2 0.944546 3 0.902973 4 0.829085 5 0.772116 6 0.474632 7 0.432827 8 0.420566 9 0.399689 Name: mGC, dtype: float64	1	10		0.99433	0.0959361	FS201			mGC
426	426					2	10	178			FS201	-0.0945643	0.496206
427	427	4	3	0.4	0 0.013740 1 0.019477 2 0.031448 3 0.037424 4 0.071260 5 0.074019 6 0.384243 7 0.576141 8 0.618308 9 0.814290 Name: abGC, dtype: float64	2	10		0.81429	0.104853	FS201			abGC
428	428	6	4	0.6	0 0.986260 1 0.980523 2 0.968552 3 0.962576 4 0.928740 5 0.925981 6 0.615757 7 0.423859 8 0.381692 9 0.185710 Name: mGC, dtype: float64	2	10		0.98626	0.0967647	FS201			mGC
429	429					3	10	178			FS201	-0.0937394	0.500273
430	430	4	2	0.4	0 0.006311 1 0.009655 2 0.011083 3 0.014170 4 0.020080 5 0.060928 6 0.389302 7 0.484406 8 0.849146 9 0.881140 Name: abGC, dtype: float64	3	10		0.88114	0.103384	FS201			abGC
431	431	6	5	0.6	0 0.993689 1 0.990345 2 0.988917 3 0.985830 4 0.979920 5 0.939072 6 0.610698 7 0.515594 8 0.150854 9 0.118860 Name: mGC, dtype: float64	3	10		0.993689	0.0977438	FS201			mGC
432	432					4	10	178			FS201	-0.0936053	0.487033
433	433	6	2	0.6	0 0.005395 1 0.007594 2 0.022654 3 0.093762 4 0.193956 5 0.254437 6 0.300780 7 0.366196 8 0.482127 9 0.850217 Name: abGC, dtype: float64	4	10		0.850217	0.103078	FS201			abGC
434	434	4	3	0.4	0 0.994605 1 0.992406 2 0.977346 3 0.906238 4 0.806044 5 0.745563 6 0.699220 7 0.633804 8 0.517873 9 0.149783 Name: mGC, dtype: float64	4	10		0.994605	0.0953825	FS201			mGC
435	435					5	10	178			FS201	-0.0931039	0.498559
436	436	5	4	0.5	0 0.014157 1 0.022397 2 0.036979 3 0.087060 4 0.124077 5 0.340509 6 0.490476 7 0.542730 8 0.640358 9 0.720550 Name: abGC, dtype: float64	5	10		0.72055	0.103451	FS201			abGC
437	437	5	3	0.5	0 0.985843 1 0.977603 2 0.963021 3 0.912940 4 0.875923 5 0.659491 6 0.509524 7 0.457270 8 0.359642 9 0.279450 Name: mGC, dtype: float64	5	10		0.985843	0.0965486	FS201			mGC
438	438					6	10	178			FS201	-0.0915354	0.493503
439	439	7	5	0.7	0 0.004663 1 0.006727 2 0.010614 3 0.247517 4 0.247910 5 0.430636 6 0.483401 7 0.563215 8 0.623531 9 0.643398 Name: abGC, dtype: float64	6	10		0.643398	0.100034	FS201			abGC
440	440	3	3	0.3	0 0.995337 1 0.993273 2 0.989386 3 0.752483 4 0.752090 5 0.569364 6 0.516599 7 0.436785 8 0.376469 9 0.356602 Name: mGC, dtype: float64	6	10		0.995337	0.0999209	FS201			mGC
441	441					7	10	178			FS201	-0.0865423	0.50322
442	442	5	1	0.5	0 0.003798 1 0.008827 2 0.114456 3 0.127062 4 0.138234 5 0.261389 6 0.323793 7 0.403253 8 0.468056 9 0.916512 Name: abGC, dtype: float64	7	10		0.916512	0.101901	FS201			abGC
443	443	5	2	0.5	0 0.996202 1 0.991173 2 0.885544 3 0.872938 4 0.861766 5 0.738611 6 0.676207 7 0.596747 8 0.531944 9 0.083488 Name: mGC, dtype: float64	7	10		0.996202	0.0980994	FS201			mGC
444	444					8	10	178			FS201	-0.0898695	0.485322
445	445	6	3	0.6	0 0.003468 1 0.011184 2 0.136476 3 0.163774 4 0.230245 5 0.266565 6 0.282181 7 0.512684 8 0.750392 9 0.931110 Name: abGC, dtype: float64	8	10		0.93111	0.100061	FS201			abGC
446	446	4	2	0.4	0 0.996532 1 0.988816 2 0.863524 3 0.836226 4 0.769755 5 0.733435 6 0.717819 7 0.487316 8 0.249608 9 0.068890 Name: mGC, dtype: float64	8	10		0.996532	0.099908	FS201			mGC
447	447					9	10	178			FS201	-0.0939333	0.487116
448	448	5	2	0.5	0 0.020095 1 0.037414 2 0.048444 3 0.063236 4 0.119619 5 0.183437 6 0.389409 7 0.494981 8 0.608555 9 0.840844 Name: abGC, dtype: float64	9	10		0.840844	0.104594	FS201			abGC
449	449	5	4	0.5	0 0.979905 1 0.962586 2 0.951556 3 0.936764 4 0.880381 5 0.816563 6 0.610591 7 0.505019 8 0.391445 9 0.159156 Name: mGC, dtype: float64	9	10		0.979905	0.0954061	FS201			mGC
450	450					0	12	178			FS201	-0.0758272	0.566927
451	451	6	5	0.5	0 0.003619 1 0.009652 2 0.013008 3 0.055516 4 0.106984 5 0.107278 6 0.201969 7 0.543252 8 0.550922 9 0.599057 10 0.648818 11 0.680496 Name: abGC, dtype: float64	0	12		0.680496	0.088202	FS201			abGC
452	452	6	4	0.5	0 0.996381 1 0.990348 2 0.986992 3 0.944484 4 0.893016 5 0.892722 6 0.798031 7 0.456748 8 0.449078 9 0.400943 10 0.351182 11 0.319504 Name: mGC, dtype: float64	0	12		0.996381	0.0784647	FS201			mGC
453	453					1	12	178			FS201	-0.0766273	0.567521
454	454	4	3	0.333333	0 0.007847 1 0.016718 2 0.022777 3 0.023219 4 0.046448 5 0.049517 6 0.055338 7 0.169461 8 0.413740 9 0.530698 10 0.573484 11 0.947034 Name: abGC, dtype: float64	1	12		0.947034	0.090363	FS201			abGC
455	455	8	5	0.666667	0 0.992153 1 0.983282 2 0.977223 3 0.976781 4 0.953552 5 0.950483 6 0.944662 7 0.830539 8 0.586260 9 0.469302 10 0.426516 11 0.052966 Name: mGC, dtype: float64	1	12		0.992153	0.0798185	FS201			mGC
456	456					2	12	178			FS201	-0.0744859	0.55717
457	457	8	1	0.666667	0 0.004776 1 0.027171 2 0.031189 3 0.068165 4 0.193385 5 0.200926 6 0.309790 7 0.418992 8 0.430225 9 0.433493 10 0.453497 11 0.666810 Name: abGC, dtype: float64	2	12		0.66681	0.0860856	FS201			abGC
458	458	4	3	0.333333	0 0.995224 1 0.972829 2 0.968811 3 0.931835 4 0.806615 5 0.799074 6 0.690210 7 0.581008 8 0.569775 9 0.566507 10 0.546503 11 0.333190 Name: mGC, dtype: float64	2	12		0.995224	0.0778289	FS201			mGC
459	459					3	12	178			FS201	-0.0752667	0.554587
460	460	8	2	0.666667	0 0.008355 1 0.010252 2 0.023423 3 0.134844 4 0.230955 5 0.244475 6 0.253929 7 0.311838 8 0.394583 9 0.459720 10 0.578916 11 0.845128 Name: abGC, dtype: float64	3	12		0.845128	0.0834525	FS201			abGC
461	461	4	3	0.333333	0 0.991645 1 0.989748 2 0.976577 3 0.865156 4 0.769045 5 0.755525 6 0.746071 7 0.688162 8 0.605417 9 0.540280 10 0.421084 11 0.154872 Name: mGC, dtype: float64	3	12		0.991645	0.083095	FS201			mGC
462	462					4	12	178			FS201	-0.0766172	0.566546
463	463	6	2	0.5	0 0.005275 1 0.017381 2 0.021351 3 0.040651 4 0.083826 5 0.121528 6 0.177625 7 0.180738 8 0.197290 9 0.217627 10 0.807808 11 0.968924 Name: abGC, dtype: float64	4	12		0.968924	0.088653	FS201			abGC
464	464	6	2	0.5	0 0.994725 1 0.982619 2 0.978649 3 0.959349 4 0.916174 5 0.878472 6 0.822375 7 0.819262 8 0.802710 9 0.782373 10 0.192192 11 0.031076 Name: mGC, dtype: float64	4	12		0.994725	0.0780136	FS201			mGC
465	465					5	12	178			FS201	-0.0741792	0.574831
466	466	6	2	0.5	0 0.004676 1 0.009066 2 0.017488 3 0.036643 4 0.040668 5 0.163954 6 0.234698 7 0.235825 8 0.390820 9 0.401332 10 0.810867 11 0.900890 Name: abGC, dtype: float64	5	12		0.90089	0.0853256	FS201			abGC
467	467	6	4	0.5	0 0.995324 1 0.990934 2 0.982512 3 0.963357 4 0.959332 5 0.836046 6 0.765302 7 0.764175 8 0.609180 9 0.598668 10 0.189133 11 0.099110 Name: mGC, dtype: float64	5	12		0.995324	0.081341	FS201			mGC
468	468					6	12	178			FS201	-0.0756412	0.567232
469	469	5	4	0.416667	0 0.004753 1 0.016003 2 0.035304 3 0.036931 4 0.047799 5 0.064989 6 0.084102 7 0.173200 8 0.567601 9 0.669964 10 0.679137 11 0.909628 Name: abGC, dtype: float64	6	12		0.909628	0.0874125	FS201			abGC
470	470	7	3	0.583333	0 0.995247 1 0.983997 2 0.964696 3 0.963069 4 0.952201 5 0.935011 6 0.915898 7 0.826800 8 0.432399 9 0.330036 10 0.320863 11 0.090372 Name: mGC, dtype: float64	6	12		0.995247	0.0804197	FS201			mGC
471	471					7	12	178			FS201	-0.0771164	0.568704
472	472	6	4	0.5	0 0.003661 1 0.013624 2 0.020568 3 0.049291 4 0.056641 5 0.100979 6 0.178920 7 0.317250 8 0.541797 9 0.668791 10 0.784425 11 0.872526 Name: abGC, dtype: float64	7	12		0.872526	0.085553	FS201			abGC
473	473	6	5	0.5	0 0.996339 1 0.986376 2 0.979432 3 0.950709 4 0.943359 5 0.899021 6 0.821080 7 0.682750 8 0.458203 9 0.331209 10 0.215575 11 0.127474 Name: mGC, dtype: float64	7	12		0.996339	0.0811137	FS201			mGC
474	474					8	12	178			FS201	-0.0737517	0.568964
475	475	7	2	0.583333	0 0.005888 1 0.017864 2 0.018100 3 0.028538 4 0.069189 5 0.238186 6 0.241459 7 0.361470 8 0.425693 9 0.447910 10 0.663809 11 0.869060 Name: abGC, dtype: float64	8	12		0.86906	0.0831079	FS201			abGC
476	476	5	3	0.416667	0 0.994112 1 0.982136 2 0.981900 3 0.971462 4 0.930811 5 0.761814 6 0.758541 7 0.638530 8 0.574307 9 0.552090 10 0.336191 11 0.130940 Name: mGC, dtype: float64	8	12		0.994112	0.083649	FS201			mGC
477	477					9	12	178			FS201	-0.0762785	0.558621
478	478	7	2	0.583333	0 0.008817 1 0.009669 2 0.013240 3 0.032915 4 0.035689 5 0.180785 6 0.235620 7 0.283781 8 0.328921 9 0.443979 10 0.662243 11 0.957723 Name: abGC, dtype: float64	9	12		0.957723	0.0864592	FS201			abGC
479	479	5	5	0.416667	0 0.991183 1 0.990331 2 0.986760 3 0.967085 4 0.964311 5 0.819215 6 0.764380 7 0.716219 8 0.671079 9 0.556021 10 0.337757 11 0.042277 Name: mGC, dtype: float64	9	12		0.991183	0.0789571	FS201			mGC
480	480					0	14	178			FS201	-0.0655688	0.615888
481	481	8	3	0.571429	0 0.004846 1 0.005862 2 0.008774 3 0.018906 4 0.021129 5 0.021627 6 0.188865 7 0.260051 8 0.382346 9 0.479595 10 0.527226 11 0.715349 12 0.769060 13 0.811503 Name: abGC, dtype: float64	0	14		0.811503	0.0726025	FS201			abGC
482	482	6	4	0.428571	0 0.995154 1 0.994138 2 0.991226 3 0.981094 4 0.978871 5 0.978373 6 0.811135 7 0.739949 8 0.617654 9 0.520405 10 0.472774 11 0.284651 12 0.230940 13 0.188497 Name: mGC, dtype: float64	0	14		0.995154	0.0698633	FS201			mGC
483	483					1	14	178			FS201	-0.0606371	0.630379
484	484	7	5	0.5	0 0.006273 1 0.013201 2 0.019589 3 0.020559 4 0.027389 5 0.146481 6 0.147404 7 0.214493 8 0.372027 9 0.389696 10 0.638535 11 0.802771 12 0.872269 13 0.943469 Name: abGC, dtype: float64	1	14		0.943469	0.0726626	FS201			abGC
485	485	7	5	0.5	0 0.993727 1 0.986799 2 0.980411 3 0.979441 4 0.972611 5 0.853519 6 0.852596 7 0.785507 8 0.627973 9 0.610304 10 0.361465 11 0.197229 12 0.127731 13 0.056531 Name: mGC, dtype: float64	1	14		0.993727	0.0701946	FS201			mGC
486	486					2	14	178			FS201	-0.0642656	0.619496
487	487	6	4	0.428571	0 0.003675 1 0.029484 2 0.037437 3 0.063694 4 0.090244 5 0.101777 6 0.121300 7 0.125090 8 0.225775 9 0.412103 10 0.576624 11 0.635171 12 0.658332 13 0.746296 Name: abGC, dtype: float64	2	14		0.746296	0.0747564	FS201			abGC
488	488	8	4	0.571429	0 0.996325 1 0.970516 2 0.962563 3 0.936306 4 0.909756 5 0.898223 6 0.878700 7 0.874910 8 0.774225 9 0.587897 10 0.423376 11 0.364829 12 0.341668 13 0.253704 Name: mGC, dtype: float64	2	14		0.996325	0.0689327	FS201			mGC
489	489					3	14	178			FS201	-0.0651275	0.617232
490	490	5	4	0.357143	0 0.006694 1 0.010559 2 0.032073 3 0.036434 4 0.044951 5 0.066580 6 0.110666 7 0.144598 8 0.157604 9 0.259225 10 0.519128 11 0.667217 12 0.681346 13 0.962449 Name: abGC, dtype: float64	3	14		0.962449	0.0761007	FS201			abGC
491	491	9	5	0.642857	0 0.993306 1 0.989441 2 0.967927 3 0.963566 4 0.955049 5 0.933420 6 0.889334 7 0.855402 8 0.842396 9 0.740775 10 0.480872 11 0.332783 12 0.318654 13 0.037551 Name: mGC, dtype: float64	3	14		0.993306	0.068833	FS201			mGC
492	492					4	14	178			FS201	-0.0636822	0.616022
493	493	8	4	0.571429	0 0.013066 1 0.013779 2 0.018909 3 0.038574 4 0.051954 5 0.095397 6 0.262006 7 0.277669 8 0.502713 9 0.562193 10 0.588693 11 0.662008 12 0.704772 13 0.748928 Name: abGC, dtype: float64	4	14		0.748928	0.0720331	FS201			abGC
494	494	6	4	0.428571	0 0.986934 1 0.986221 2 0.981091 3 0.961426 4 0.948046 5 0.904603 6 0.737994 7 0.722331 8 0.497287 9 0.437807 10 0.411307 11 0.337992 12 0.295228 13 0.251072 Name: mGC, dtype: float64	4	14		0.986934	0.0706226	FS201			mGC
495	495					5	14	178			FS201	-0.0608518	0.618212
496	496	6	4	0.428571	0 0.005330 1 0.015870 2 0.016265 3 0.017060 4 0.066806 5 0.091945 6 0.130366 7 0.149105 8 0.259640 9 0.428482 10 0.509148 11 0.686186 12 0.759673 13 0.860229 Name: abGC, dtype: float64	5	14		0.860229	0.0736857	FS201			abGC
497	497	8	2	0.571429	0 0.994670 1 0.984130 2 0.983735 3 0.982940 4 0.933194 5 0.908055 6 0.869634 7 0.850895 8 0.740360 9 0.571518 10 0.490852 11 0.313814 12 0.240327 13 0.139771 Name: mGC, dtype: float64	5	14		0.99467	0.0697357	FS201			mGC
498	498					6	14	178			FS201	-0.0618482	0.616401
499	499	6	3	0.428571	0 0.006140 1 0.010392 2 0.011929 3 0.013436 4 0.030462 5 0.043575 6 0.130590 7 0.161365 8 0.196499 9 0.564772 10 0.597146 11 0.742527 12 0.788389 13 0.845666 Name: abGC, dtype: float64	6	14		0.845666	0.0732318	FS201			abGC
500	500	8	4	0.571429	0 0.993860 1 0.989608 2 0.988071 3 0.986564 4 0.969538 5 0.956425 6 0.869410 7 0.838635 8 0.803501 9 0.435228 10 0.402854 11 0.257473 12 0.211611 13 0.154334 Name: mGC, dtype: float64	6	14		0.99386	0.0700762	FS201			mGC
501	501					7	14	178			FS201	-0.062784	0.623104
502	502	8	3	0.571429	0 0.003714 1 0.009153 2 0.012586 3 0.014052 4 0.016514 5 0.080424 6 0.193751 7 0.228490 8 0.417329 9 0.428648 10 0.453522 11 0.746810 12 0.849340 13 0.889098 Name: abGC, dtype: float64	7	14		0.889098	0.0713704	FS201			abGC
503	503	6	3	0.428571	0 0.996286 1 0.990847 2 0.987414 3 0.985948 4 0.983486 5 0.919576 6 0.806249 7 0.771510 8 0.582671 9 0.571352 10 0.546478 11 0.253190 12 0.150660 13 0.110902 Name: mGC, dtype: float64	7	14		0.996286	0.0715061	FS201			mGC
504	504					8	14	178			FS201	-0.061054	0.617174
505	505	7	5	0.5	0 0.005109 1 0.006149 2 0.009489 3 0.014830 4 0.015397 5 0.114214 6 0.149726 7 0.252497 8 0.465133 9 0.558905 10 0.646115 11 0.662767 12 0.715772 13 0.892406 Name: abGC, dtype: float64	8	14		0.892406	0.07235	FS201			abGC
506	506	7	3	0.5	0 0.994891 1 0.993851 2 0.990511 3 0.985170 4 0.984603 5 0.885786 6 0.850274 7 0.747503 8 0.534867 9 0.441095 10 0.353885 11 0.337233 12 0.284228 13 0.107594 Name: mGC, dtype: float64	8	14		0.994891	0.0705071	FS201			mGC
507	507					9	14	178			FS201	-0.0638813	0.613597
508	508	8	4	0.571429	0 0.009425 1 0.009539 2 0.012260 3 0.012330 4 0.015067 5 0.018769 6 0.172278 7 0.181986 8 0.449719 9 0.507426 10 0.662084 11 0.728407 12 0.732313 13 0.904907 Name: abGC, dtype: float64	9	14		0.904907	0.0733053	FS201			abGC
509	509	6	4	0.428571	0 0.990575 1 0.990461 2 0.987740 3 0.987670 4 0.984933 5 0.981231 6 0.827722 7 0.818014 8 0.550281 9 0.492574 10 0.337916 11 0.271593 12 0.267687 13 0.095093 Name: mGC, dtype: float64	9	14		0.990575	0.0689262	FS201			mGC
510	510					0	16	178			FS201	-0.0567563	0.658588
511	511	7	3	0.4375	0 0.004618 1 0.004646 2 0.015264 3 0.017192 4 0.018287 5 0.076825 6 0.112351 7 0.138536 8 0.155740 9 0.303436 10 0.349191 11 0.354596 12 0.581428 13 0.675578 14 0.697695 15 0.706180 Name: abGC, dtype: float64	0	16		0.70618	0.066063	FS201			abGC
512	512	9	2	0.5625	0 0.995382 1 0.995354 2 0.984736 3 0.982808 4 0.981713 5 0.923175 6 0.887649 7 0.861464 8 0.844260 9 0.696564 10 0.650809 11 0.645404 12 0.418572 13 0.324422 14 0.302305 15 0.293820 Name: mGC, dtype: float64	0	16		0.995382	0.0597288	FS201			mGC
513	513					1	16	178			FS201	-0.0549163	0.659579
514	514	7	3	0.4375	0 0.003680 1 0.007826 2 0.013344 3 0.017497 4 0.025207 5 0.053043 6 0.136631 7 0.142375 8 0.145179 9 0.263637 10 0.284140 11 0.398250 12 0.483020 13 0.858081 14 0.898287 15 0.953063 Name: abGC, dtype: float64	1	16		0.953063	0.0645214	FS201			abGC
515	515	9	4	0.5625	0 0.996320 1 0.992174 2 0.986656 3 0.982503 4 0.974793 5 0.946957 6 0.863369 7 0.857625 8 0.854821 9 0.736363 10 0.715860 11 0.601750 12 0.516980 13 0.141919 14 0.101713 15 0.046937 Name: mGC, dtype: float64	1	16		0.99632	0.0609278	FS201			mGC
516	516					2	16	178			FS201	-0.0536778	0.653523
517	517	8	5	0.5	0 0.003247 1 0.006473 2 0.013281 3 0.013885 4 0.020621 5 0.039679 6 0.046601 7 0.100134 8 0.215574 9 0.250435 10 0.253381 11 0.626363 12 0.715889 13 0.740950 14 0.769600 15 0.853327 Name: abGC, dtype: float64	2	16		0.853327	0.0660106	FS201			abGC
518	518	8	4	0.5	0 0.996753 1 0.993527 2 0.986719 3 0.986115 4 0.979379 5 0.960321 6 0.953399 7 0.899866 8 0.784426 9 0.749565 10 0.746619 11 0.373637 12 0.284111 13 0.259050 14 0.230400 15 0.146673 Name: mGC, dtype: float64	2	16		0.996753	0.0589894	FS201			mGC
519	519					3	16	178			FS201	-0.0528958	0.667035
520	520	10	1	0.625	0 0.005071 1 0.005782 2 0.044929 3 0.049062 4 0.086612 5 0.160995 6 0.177893 7 0.221343 8 0.319083 9 0.346218 10 0.365993 11 0.410268 12 0.419120 13 0.452240 14 0.487097 15 0.942166 Name: abGC, dtype: float64	3	16		0.942166	0.0649211	FS201			abGC
521	521	6	4	0.375	0 0.994929 1 0.994218 2 0.955071 3 0.950938 4 0.913388 5 0.839005 6 0.822107 7 0.778657 8 0.680917 9 0.653782 10 0.634007 11 0.589732 12 0.580880 13 0.547760 14 0.512903 15 0.057834 Name: mGC, dtype: float64	3	16		0.994929	0.0584648	FS201			mGC
522	522					4	16	178			FS201	-0.0553389	0.649759
523	523	10	3	0.625	0 0.003085 1 0.009671 2 0.014068 3 0.015265 4 0.023606 5 0.122928 6 0.183285 7 0.232042 8 0.247535 9 0.287404 10 0.333461 11 0.421353 12 0.436586 13 0.751435 14 0.791452 15 0.873874 Name: abGC, dtype: float64	4	16		0.873874	0.0636418	FS201			abGC
524	524	6	3	0.375	0 0.996915 1 0.990329 2 0.985932 3 0.984735 4 0.976394 5 0.877072 6 0.816715 7 0.767958 8 0.752465 9 0.712596 10 0.666539 11 0.578647 12 0.563414 13 0.248565 14 0.208548 15 0.126126 Name: mGC, dtype: float64	4	16		0.996915	0.060597	FS201			mGC
525	525					5	16	178			FS201	-0.0540544	0.659943
526	526	8	4	0.5	0 0.002785 1 0.010472 2 0.017360 3 0.021079 4 0.023033 5 0.063626 6 0.093475 7 0.157283 8 0.283381 9 0.286385 10 0.338839 11 0.385827 12 0.658250 13 0.755598 14 0.837775 15 0.847898 Name: abGC, dtype: float64	5	16		0.847898	0.0623889	FS201			abGC
527	527	8	4	0.5	0 0.997215 1 0.989528 2 0.982640 3 0.978921 4 0.976967 5 0.936374 6 0.906525 7 0.842717 8 0.716619 9 0.713615 10 0.661161 11 0.614173 12 0.341750 13 0.244402 14 0.162225 15 0.152102 Name: mGC, dtype: float64	5	16		0.997215	0.0626111	FS201			mGC
528	528					6	16	178			FS201	-0.0552252	0.666212
529	529	8	2	0.5	0 0.004572 1 0.005208 2 0.014698 3 0.043097 4 0.079442 5 0.089282 6 0.101674 7 0.130386 8 0.167136 9 0.188988 10 0.224977 11 0.337385 12 0.378559 13 0.570291 14 0.936911 15 0.969306 Name: abGC, dtype: float64	6	16		0.969306	0.0657052	FS201			abGC
530	530	8	1	0.5	0 0.995428 1 0.994792 2 0.985302 3 0.956903 4 0.920558 5 0.910718 6 0.898326 7 0.869614 8 0.832864 9 0.811012 10 0.775023 11 0.662615 12 0.621441 13 0.429709 14 0.063089 15 0.030694 Name: mGC, dtype: float64	6	16		0.995428	0.0592948	FS201			mGC
531	531					7	16	178			FS201	-0.0527425	0.666913
532	532	7	4	0.4375	0 0.005277 1 0.012560 2 0.013266 3 0.032314 4 0.046504 5 0.048262 6 0.092079 7 0.122017 8 0.124252 9 0.219099 10 0.432058 11 0.619515 12 0.779168 13 0.779688 14 0.810521 15 0.944131 Name: abGC, dtype: float64	7	16		0.944131	0.0632994	FS201			abGC
533	533	9	2	0.5625	0 0.994723 1 0.987440 2 0.986734 3 0.967686 4 0.953496 5 0.951738 6 0.907921 7 0.877983 8 0.875748 9 0.780901 10 0.567942 11 0.380485 12 0.220832 13 0.220312 14 0.189479 15 0.055869 Name: mGC, dtype: float64	7	16		0.994723	0.0618783	FS201			mGC
534	534					8	16	178			FS201	-0.0530734	0.663559
535	535	7	4	0.4375	0 0.012430 1 0.022090 2 0.025272 3 0.031431 4 0.056381 5 0.066260 6 0.073549 7 0.093347 8 0.125642 9 0.202011 10 0.346097 11 0.399283 12 0.536153 13 0.607611 14 0.739551 15 0.960779 Name: abGC, dtype: float64	8	16		0.960779	0.0654025	FS201			abGC
536	536	9	1	0.5625	0 0.987570 1 0.977910 2 0.974728 3 0.968569 4 0.943619 5 0.933740 6 0.926451 7 0.906653 8 0.874358 9 0.797989 10 0.653903 11 0.600717 12 0.463847 13 0.392389 14 0.260449 15 0.039221 Name: mGC, dtype: float64	8	16		0.98757	0.0602425	FS201			mGC
537	537					9	16	178			FS201	-0.0530803	0.661249
538	538	8	4	0.5	0 0.005902 1 0.015415 2 0.015922 3 0.033477 4 0.116767 5 0.150240 6 0.150285 7 0.150806 8 0.198741 9 0.288365 10 0.351000 11 0.572182 12 0.606087 13 0.745438 14 0.828617 15 0.923389 Name: abGC, dtype: float64	9	16		0.923389	0.0631194	FS201			abGC
539	539	8	2	0.5	0 0.994098 1 0.984585 2 0.984078 3 0.966523 4 0.883233 5 0.849760 6 0.849715 7 0.849194 8 0.801259 9 0.711635 10 0.649000 11 0.427818 12 0.393913 13 0.254562 14 0.171383 15 0.076611 Name: mGC, dtype: float64	9	16		0.994098	0.0618806	FS201			mGC
540	540					0	18	178			FS201	-0.0486035	0.688703
541	541	8	5	0.444444	0 0.003953 1 0.008578 2 0.009262 3 0.011922 4 0.013653 5 0.014238 6 0.024304 7 0.038086 8 0.074852 9 0.150670 10 0.172703 11 0.279754 12 0.460279 13 0.653487 14 0.679724 15 0.696137 16 0.712118 17 0.931592 Name: abGC, dtype: float64	0	18		0.931592	0.0587579	FS201			abGC
542	542	10	3	0.555556	0 0.996047 1 0.991422 2 0.990738 3 0.988078 4 0.986347 5 0.985762 6 0.975696 7 0.961914 8 0.925148 9 0.849330 10 0.827297 11 0.720246 12 0.539721 13 0.346513 14 0.320276 15 0.303863 16 0.287882 17 0.068408 Name: mGC, dtype: float64	0	18		0.996047	0.0529937	FS201			mGC
543	543					1	18	178			FS201	-0.0496851	0.698242
544	544	10	4	0.555556	0 0.003879 1 0.005941 2 0.010521 3 0.011138 4 0.012124 5 0.015860 6 0.019517 7 0.026378 8 0.227592 9 0.268394 10 0.374225 11 0.508089 12 0.511073 13 0.534626 14 0.571202 15 0.603671 16 0.649877 17 0.693846 Name: abGC, dtype: float64	1	18		0.693846	0.0569907	FS201			abGC
545	545	8	3	0.444444	0 0.996121 1 0.994059 2 0.989479 3 0.988862 4 0.987876 5 0.984140 6 0.980483 7 0.973622 8 0.772408 9 0.731606 10 0.625775 11 0.491911 12 0.488927 13 0.465374 14 0.428798 15 0.396329 16 0.350123 17 0.306154 Name: mGC, dtype: float64	1	18		0.996121	0.0537617	FS201			mGC
546	546					2	18	178			FS201	-0.046679	0.682076
547	547	8	5	0.444444	0 0.002562 1 0.008945 2 0.010316 3 0.015288 4 0.016051 5 0.016200 6 0.019899 7 0.045058 8 0.054635 9 0.083240 10 0.337892 11 0.384287 12 0.401805 13 0.670009 14 0.775197 15 0.802069 16 0.898157 17 0.937378 Name: abGC, dtype: float64	2	18		0.937378	0.0567518	FS201			abGC
548	548	10	4	0.555556	0 0.997438 1 0.991055 2 0.989684 3 0.984712 4 0.983949 5 0.983800 6 0.980101 7 0.954942 8 0.945365 9 0.916760 10 0.662108 11 0.615713 12 0.598195 13 0.329991 14 0.224803 15 0.197931 16 0.101843 17 0.062622 Name: mGC, dtype: float64	2	18		0.997438	0.0545985	FS201			mGC
549	549					3	18	178			FS201	-0.048658	0.696159
550	550	7	4	0.388889	0 0.004344 1 0.007175 2 0.009851 3 0.011881 4 0.015005 5 0.020030 6 0.041896 7 0.044418 8 0.056276 9 0.090051 10 0.159219 11 0.182997 12 0.285033 13 0.392190 14 0.717338 15 0.785290 16 0.946931 17 0.959632 Name: abGC, dtype: float64	3	18		0.959632	0.0579715	FS201			abGC
551	551	11	3	0.611111	0 0.995656 1 0.992825 2 0.990149 3 0.988119 4 0.984995 5 0.979970 6 0.958104 7 0.955582 8 0.943724 9 0.909949 10 0.840781 11 0.817003 12 0.714967 13 0.607810 14 0.282662 15 0.214710 16 0.053069 17 0.040368 Name: mGC, dtype: float64	3	18		0.995656	0.0540181	FS201			mGC
552	552					4	18	178			FS201	-0.0485252	0.697917
553	553	8	3	0.444444	0 0.007610 1 0.008653 2 0.012517 3 0.021505 4 0.024388 5 0.037642 6 0.072296 7 0.094410 8 0.117365 9 0.152486 10 0.201117 11 0.284124 12 0.300234 13 0.429789 14 0.503474 15 0.542491 16 0.915654 17 0.942482 Name: abGC, dtype: float64	4	18		0.942482	0.0582831	FS201			abGC
554	554	10	2	0.555556	0 0.992390 1 0.991347 2 0.987483 3 0.978495 4 0.975612 5 0.962358 6 0.927704 7 0.905590 8 0.882635 9 0.847514 10 0.798883 11 0.715876 12 0.699766 13 0.570211 14 0.496526 15 0.457509 16 0.084346 17 0.057518 Name: mGC, dtype: float64	4	18		0.99239	0.0533735	FS201			mGC
555	555					5	18	178			FS201	-0.0490642	0.689859
556	556	8	4	0.444444	0 0.002939 1 0.012930 2 0.013260 3 0.017050 4 0.018525 5 0.021495 6 0.036050 7 0.044516 8 0.123039 9 0.159998 10 0.208249 11 0.273478 12 0.481512 13 0.624283 14 0.648456 15 0.711030 16 0.835792 17 0.925767 Name: abGC, dtype: float64	5	18		0.925767	0.0584035	FS201			abGC
557	557	10	3	0.555556	0 0.997061 1 0.987070 2 0.986740 3 0.982950 4 0.981475 5 0.978505 6 0.963950 7 0.955484 8 0.876961 9 0.840002 10 0.791751 11 0.726522 12 0.518488 13 0.375717 14 0.351544 15 0.288970 16 0.164208 17 0.074233 Name: mGC, dtype: float64	5	18		0.997061	0.0532772	FS201			mGC
558	558					6	18	178			FS201	-0.0481785	0.695438
559	559	9	4	0.5	0 0.003751 1 0.007871 2 0.008503 3 0.016101 4 0.016296 5 0.017318 6 0.019063 7 0.021764 8 0.023153 9 0.222281 10 0.327691 11 0.379252 12 0.404541 13 0.548178 14 0.627228 15 0.718320 16 0.859219 17 0.965593 Name: abGC, dtype: float64	6	18		0.965593	0.057353	FS201			abGC
560	560	9	5	0.5	0 0.996249 1 0.992129 2 0.991497 3 0.983899 4 0.983704 5 0.982682 6 0.980937 7 0.978236 8 0.976847 9 0.777719 10 0.672309 11 0.620748 12 0.595459 13 0.451822 14 0.372772 15 0.281680 16 0.140781 17 0.034407 Name: mGC, dtype: float64	6	18		0.996249	0.0537582	FS201			mGC
561	561					7	18	178			FS201	-0.0489944	0.688647
562	562	7	4	0.388889	0 0.008767 1 0.013135 2 0.014710 3 0.020357 4 0.021754 5 0.022998 6 0.028676 7 0.074062 8 0.076631 9 0.107774 10 0.117189 11 0.260545 12 0.263555 13 0.356583 14 0.730163 15 0.768839 16 0.851222 17 0.932256 Name: abGC, dtype: float64	7	18		0.932256	0.0588587	FS201			abGC
563	563	11	4	0.611111	0 0.991233 1 0.986865 2 0.985290 3 0.979643 4 0.978246 5 0.977002 6 0.971324 7 0.925938 8 0.923369 9 0.892226 10 0.882811 11 0.739455 12 0.736445 13 0.643417 14 0.269837 15 0.231161 16 0.148778 17 0.067744 Name: mGC, dtype: float64	7	18		0.991233	0.0534535	FS201			mGC
564	564					8	18	178			FS201	-0.0467306	0.696262
565	565	6	4	0.333333	0 0.002608 1 0.010101 2 0.011559 3 0.014468 4 0.019242 5 0.021253 6 0.021529 7 0.022192 8 0.111754 9 0.114511 10 0.146684 11 0.147216 12 0.371514 13 0.544135 14 0.796952 15 0.800234 16 0.950147 17 0.960624 Name: abGC, dtype: float64	8	18		0.960624	0.0580163	FS201			abGC
566	566	12	3	0.666667	0 0.997392 1 0.989899 2 0.988441 3 0.985532 4 0.980758 5 0.978747 6 0.978471 7 0.977808 8 0.888246 9 0.885489 10 0.853316 11 0.852784 12 0.628486 13 0.455865 14 0.203048 15 0.199766 16 0.049853 17 0.039376 Name: mGC, dtype: float64	8	18		0.997392	0.0543252	FS201			mGC
567	567					9	18	178			FS201	-0.0482797	0.699032
568	568	8	6	0.444444	0 0.003699 1 0.010303 2 0.010605 3 0.014530 4 0.021768 5 0.023115 6 0.026327 7 0.065615 8 0.082479 9 0.099135 10 0.210364 11 0.571349 12 0.628013 13 0.636572 14 0.668284 15 0.741335 16 0.775550 17 0.965417 Name: abGC, dtype: float64	9	18		0.965417	0.0557453	FS201			abGC
569	569	10	5	0.555556	0 0.996301 1 0.989697 2 0.989395 3 0.985470 4 0.978232 5 0.976885 6 0.973673 7 0.934385 8 0.917521 9 0.900865 10 0.789636 11 0.428651 12 0.371987 13 0.363428 14 0.331716 15 0.258665 16 0.224450 17 0.034583 Name: mGC, dtype: float64	9	18		0.996301	0.0554038	FS201			mGC
570	570					0	20	120			FS201	-0.0440673	0.719776
571	571	8	5	0.4	0 0.004672 1 0.007373 2 0.009242 3 0.009498 4 0.010987 5 0.012808 6 0.013795 7 0.050386 8 0.066608 9 0.078509 10 0.098291 11 0.115815 12 0.277220 13 0.310210 14 0.456995 15 0.763817 16 0.797382 17 0.817561 18 0.934743 19 0.966922 Name: abGC, dtype: float64	0	20		0.966922	0.0519836	FS201			abGC
572	572	12	1	0.6	0 0.995328 1 0.992627 2 0.990758 3 0.990502 4 0.989013 5 0.987192 6 0.986205 7 0.949614 8 0.933392 9 0.921491 10 0.901709 11 0.884185 12 0.722780 13 0.689790 14 0.543005 15 0.236183 16 0.202618 17 0.182439 18 0.065257 19 0.033078 Name: mGC, dtype: float64	0	20		0.995328	0.0486776	FS201			mGC
573	573					1	20	126			FS201	-0.045212	0.718542
574	574	12	3	0.6	0 0.003393 1 0.005422 2 0.008447 3 0.011765 4 0.012233 5 0.039316 6 0.109225 7 0.142619 8 0.193843 9 0.255604 10 0.258653 11 0.291850 12 0.349198 13 0.353276 14 0.428301 15 0.452529 16 0.543024 17 0.657716 18 0.658234 19 0.964435 Name: abGC, dtype: float64	1	20		0.964435	0.0514576	FS201			abGC
575	575	8	3	0.4	0 0.996607 1 0.994578 2 0.991553 3 0.988235 4 0.987767 5 0.960684 6 0.890775 7 0.857381 8 0.806157 9 0.744396 10 0.741347 11 0.708150 12 0.650802 13 0.646724 14 0.571699 15 0.547471 16 0.456976 17 0.342284 18 0.341766 19 0.035565 Name: mGC, dtype: float64	1	20		0.996607	0.0478136	FS201			mGC
576	576					2	20	135			FS201	-0.0425516	0.71139
577	577	13	3	0.65	0 0.007046 1 0.007688 2 0.010037 3 0.012253 4 0.015781 5 0.045801 6 0.079558 7 0.162607 8 0.182508 9 0.186782 10 0.207123 11 0.297374 12 0.322301 13 0.371011 14 0.434077 15 0.557427 16 0.650170 17 0.762152 18 0.900142 19 0.948326 Name: abGC, dtype: float64	2	20		0.948326	0.0498016	FS201			abGC
578	578	7	0	0.35	0 0.992954 1 0.992312 2 0.989963 3 0.987747 4 0.984219 5 0.954199 6 0.920442 7 0.837393 8 0.817492 9 0.813218 10 0.792877 11 0.702626 12 0.677699 13 0.628989 14 0.565923 15 0.442573 16 0.349830 17 0.237848 18 0.099858 19 0.051674 Name: mGC, dtype: float64	2	20		0.992954	0.0503684	FS201			mGC
579	579					3	20	124			FS201	-0.0405458	0.723674
580	580	12	4	0.6	0 0.004901 1 0.011849 2 0.013105 3 0.013988 4 0.015376 5 0.023099 6 0.038060 7 0.039111 8 0.178835 9 0.279990 10 0.416276 11 0.505405 12 0.508093 13 0.533189 14 0.565719 15 0.589664 16 0.635668 17 0.661412 18 0.796324 19 0.859110 Name: abGC, dtype: float64	3	20		0.85911	0.0500939	FS201			abGC
581	581	8	3	0.4	0 0.995099 1 0.988151 2 0.986895 3 0.986012 4 0.984624 5 0.976901 6 0.961940 7 0.960889 8 0.821165 9 0.720010 10 0.583724 11 0.494595 12 0.491907 13 0.466811 14 0.434281 15 0.410336 16 0.364332 17 0.338588 18 0.203676 19 0.140890 Name: mGC, dtype: float64	3	20		0.995099	0.0498591	FS201			mGC
582	582					4	20	125			FS201	-0.0418614	0.720572
583	583	9	3	0.45	0 0.006356 1 0.007094 2 0.008477 3 0.013208 4 0.014341 5 0.015854 6 0.029004 7 0.060930 8 0.099702 9 0.127965 10 0.143030 11 0.341719 12 0.415718 13 0.519255 14 0.632414 15 0.652071 16 0.694931 17 0.732921 18 0.863937 19 0.905817 Name: abGC, dtype: float64	4	20		0.905817	0.0509885	FS201			abGC
584	584	11	2	0.55	0 0.993644 1 0.992906 2 0.991523 3 0.986792 4 0.985659 5 0.984146 6 0.970996 7 0.939070 8 0.900298 9 0.872035 10 0.856970 11 0.658281 12 0.584282 13 0.480745 14 0.367586 15 0.347929 16 0.305069 17 0.267079 18 0.136063 19 0.094183 Name: mGC, dtype: float64	4	20		0.993644	0.0491912	FS201			mGC
585	585					5	20	126			FS201	-0.0435552	0.717664
586	586	9	4	0.45	0 0.002938 1 0.005882 2 0.013315 3 0.014869 4 0.020273 5 0.027318 6 0.053550 7 0.089442 8 0.095340 9 0.101043 10 0.101824 11 0.217105 12 0.327249 13 0.340478 14 0.363263 15 0.491600 16 0.623943 17 0.695612 18 0.768356 19 0.967643 Name: abGC, dtype: float64	5	20		0.967643	0.0521226	FS201			abGC
587	587	11	1	0.55	0 0.997062 1 0.994118 2 0.986685 3 0.985131 4 0.979727 5 0.972682 6 0.946450 7 0.910558 8 0.904660 9 0.898957 10 0.898176 11 0.782895 12 0.672751 13 0.659522 14 0.636737 15 0.508400 16 0.376057 17 0.304388 18 0.231644 19 0.032357 Name: mGC, dtype: float64	5	20		0.997062	0.0482634	FS201			mGC
588	588					6	20	153			FS201	-0.0432813	0.715332
589	589	9	5	0.45	0 0.003469 1 0.005115 2 0.008647 3 0.009061 4 0.010528 5 0.019914 6 0.027116 7 0.043301 8 0.060846 9 0.120951 10 0.145092 11 0.289209 12 0.329606 13 0.392132 14 0.424486 15 0.453781 16 0.474903 17 0.800870 18 0.863726 19 0.948566 Name: abGC, dtype: float64	6	20		0.948566	0.0523807	FS201			abGC
590	590	11	2	0.55	0 0.996531 1 0.994885 2 0.991353 3 0.990939 4 0.989472 5 0.980086 6 0.972884 7 0.956699 8 0.939154 9 0.879049 10 0.854908 11 0.710791 12 0.670394 13 0.607868 14 0.575514 15 0.546219 16 0.525097 17 0.199130 18 0.136274 19 0.051434 Name: mGC, dtype: float64	6	20		0.996531	0.0480522	FS201			mGC
591	591					7	20	131			FS201	-0.0422219	0.722357
592	592	9	4	0.45	0 0.003831 1 0.009926 2 0.010436 3 0.013348 4 0.014825 5 0.015740 6 0.016968 7 0.019965 8 0.020926 9 0.032756 10 0.033151 11 0.233796 12 0.298303 13 0.451594 14 0.647789 15 0.667247 16 0.667690 17 0.712007 18 0.718118 19 0.936492 Name: abGC, dtype: float64	7	20		0.936492	0.0532316	FS201			abGC
593	593	11	2	0.55	0 0.996169 1 0.990074 2 0.989564 3 0.986652 4 0.985175 5 0.984260 6 0.983032 7 0.980035 8 0.979074 9 0.967244 10 0.966849 11 0.766204 12 0.701697 13 0.548406 14 0.352211 15 0.332753 16 0.332310 17 0.287993 18 0.281882 19 0.063508 Name: mGC, dtype: float64	7	20		0.996169	0.047356	FS201			mGC
594	594					8	20	131			FS201	-0.0415152	0.722995
595	595	11	5	0.55	0 0.003821 1 0.007834 2 0.014254 3 0.014498 4 0.014885 5 0.016993 6 0.023031 7 0.044457 8 0.091707 9 0.202857 10 0.241016 11 0.292158 12 0.315086 13 0.372068 14 0.556353 15 0.726537 16 0.787859 17 0.802057 18 0.839899 19 0.908129 Name: abGC, dtype: float64	8	20		0.908129	0.051475	FS201			abGC
596	596	9	2	0.45	0 0.996179 1 0.992166 2 0.985746 3 0.985502 4 0.985115 5 0.983007 6 0.976969 7 0.955543 8 0.908293 9 0.797143 10 0.758984 11 0.707842 12 0.684914 13 0.627932 14 0.443647 15 0.273463 16 0.212141 17 0.197943 18 0.160101 19 0.091871 Name: mGC, dtype: float64	8	20		0.996179	0.0481972	FS201			mGC
597	597					9	20	135			FS201	-0.0436314	0.709686
598	598	9	5	0.45	0 0.006271 1 0.006837 2 0.008906 3 0.010652 4 0.014623 5 0.015552 6 0.033887 7 0.036663 8 0.086118 9 0.106878 10 0.109908 11 0.246689 12 0.269251 13 0.275185 14 0.435346 15 0.640955 16 0.657601 17 0.712642 18 0.747516 19 0.945999 Name: abGC, dtype: float64	9	20		0.945999	0.0519425	FS201			abGC
599	599	11	1	0.55	0 0.993729 1 0.993163 2 0.991094 3 0.989348 4 0.985377 5 0.984448 6 0.966113 7 0.963337 8 0.913882 9 0.893122 10 0.890092 11 0.753311 12 0.730749 13 0.724815 14 0.564654 15 0.359045 16 0.342399 17 0.287358 18 0.252484 19 0.054001 Name: mGC, dtype: float64	9	20		0.993729	0.0484106	FS201			mGC
600	600					0	2	265			FS202	-0.829715	-1
601	601	1	1	0.5	0 0.013534 1 0.263348 Name: abGC, dtype: float64	0	2		0.263348	0.52634	FS202			abGC
602	602	1	1	0.5	0 0.986466 1 0.736652 Name: mGC, dtype: float64	0	2		0.986466	0.47366	FS202			mGC
603	603					1	2	265			FS202	-0.784633	-1
604	604	1	1	0.5	0 0.076300 1 0.164553 Name: abGC, dtype: float64	1	2		0.164553	0.528824	FS202			abGC
605	605	1	1	0.5	0 0.923700 1 0.835447 Name: mGC, dtype: float64	1	2		0.9237	0.471176	FS202			mGC
606	606					2	2	265			FS202	-0.777594	-1
607	607	1	1	0.5	0 0.020728 1 0.199357 Name: abGC, dtype: float64	2	2		0.199357	0.56546	FS202			abGC
608	608	1	1	0.5	0 0.979272 1 0.800643 Name: mGC, dtype: float64	2	2		0.979272	0.43454	FS202			mGC
609	609					3	2	265			FS202	-0.825921	-1
610	610	1	1	0.5	0 0.008116 1 0.347239 Name: abGC, dtype: float64	3	2		0.347239	0.539415	FS202			abGC
611	611	1	1	0.5	0 0.991884 1 0.652761 Name: mGC, dtype: float64	3	2		0.991884	0.460585	FS202			mGC
612	612					4	2	265			FS202	-0.82713	-1
613	613	1	1	0.5	0 0.008585 1 0.319000 Name: abGC, dtype: float64	4	2		0.319	0.547421	FS202			abGC
614	614	1	1	0.5	0 0.991415 1 0.681000 Name: mGC, dtype: float64	4	2		0.991415	0.452579	FS202			mGC
615	615					5	2	265			FS202	-0.800126	-1
616	616	1	1	0.5	0 0.015340 1 0.265398 Name: abGC, dtype: float64	5	2		0.265398	0.551783	FS202			abGC
617	617	1	1	0.5	0 0.984660 1 0.734602 Name: mGC, dtype: float64	5	2		0.98466	0.448217	FS202			mGC
618	618					6	2	265			FS202	-0.832	-1
619	619	1	1	0.5	0 0.014269 1 0.264590 Name: abGC, dtype: float64	6	2		0.26459	0.531018	FS202			abGC
620	620	1	1	0.5	0 0.985731 1 0.735410 Name: mGC, dtype: float64	6	2		0.985731	0.468982	FS202			mGC
621	621					7	2	265			FS202	-0.830719	-1
622	622	1	1	0.5	0 0.009671 1 0.268430 Name: abGC, dtype: float64	7	2		0.26843	0.529281	FS202			abGC
623	623	1	1	0.5	0 0.990329 1 0.731570 Name: mGC, dtype: float64	7	2		0.990329	0.470719	FS202			mGC
624	624					8	2	265			FS202	-0.829757	-1
625	625	1	1	0.5	0 0.02126 1 0.25722 Name: abGC, dtype: float64	8	2		0.25722	0.52557	FS202			abGC
626	626	1	1	0.5	0 0.97874 1 0.74278 Name: mGC, dtype: float64	8	2		0.97874	0.47443	FS202			mGC
627	627					9	2	265			FS202	-0.790168	-1
628	628	0	0	0	0 0.103394 1 0.136888 Name: abGC, dtype: float64	9	2		0.136888		FS202			abGC
629	629	2	0	1	0 0.896606 1 0.863112 Name: mGC, dtype: float64	9	2		0.896606	0.5	FS202			mGC
630	630					0	4	265			FS202	-0.289339	-0.0607571
631	631	2	1	0.5	0 0.005239 1 0.028660 2 0.245213 3 0.806903 Name: abGC, dtype: float64	0	4		0.806903	0.261358	FS202			abGC
632	632	2	2	0.5	0 0.994761 1 0.971340 2 0.754787 3 0.193097 Name: mGC, dtype: float64	0	4		0.994761	0.238642	FS202			mGC
633	633					1	4	265			FS202	-0.275791	-0.0569457
634	634	2	2	0.5	0 0.008361 1 0.025697 2 0.436529 3 0.638094 Name: abGC, dtype: float64	1	4		0.638094	0.261115	FS202			abGC
635	635	2	2	0.5	0 0.991639 1 0.974303 2 0.563471 3 0.361906 Name: mGC, dtype: float64	1	4		0.991639	0.238885	FS202			mGC
636	636					2	4	265			FS202	-0.272037	-0.0583289
637	637	1	1	0.25	0 0.013247 1 0.044273 2 0.117115 3 0.504032 Name: abGC, dtype: float64	2	4		0.504032	0.298431	FS202			abGC
638	638	3	2	0.75	0 0.986753 1 0.955727 2 0.882885 3 0.495968 Name: mGC, dtype: float64	2	4		0.986753	0.233856	FS202			mGC
639	639					3	4	265			FS202	-0.294472	-0.0590897
640	640	1	1	0.25	0 0.019977 1 0.020011 2 0.031485 3 0.706331 Name: abGC, dtype: float64	3	4		0.706331	0.298333	FS202			abGC
641	641	3	3	0.75	0 0.980023 1 0.979989 2 0.968515 3 0.293669 Name: mGC, dtype: float64	3	4		0.980023	0.233889	FS202			mGC
642	642					4	4	265			FS202	-0.279169	-0.0690703
643	643	2	1	0.5	0 0.053384 1 0.081659 2 0.192630 3 0.200699 Name: abGC, dtype: float64	4	4		0.200699	0.256271	FS202			abGC
644	644	2	1	0.5	0 0.946616 1 0.918341 2 0.807370 3 0.799301 Name: mGC, dtype: float64	4	4		0.946616	0.243729	FS202			mGC
645	645					5	4	265			FS202	-0.277191	-0.0567105
646	646	3	2	0.75	0 0.004327 1 0.169332 2 0.501779 3 0.691094 Name: abGC, dtype: float64	5	4		0.691094	0.24626	FS202			abGC
647	647	1	1	0.25	0 0.995673 1 0.830668 2 0.498221 3 0.308906 Name: mGC, dtype: float64	5	4		0.995673	0.261219	FS202			mGC
648	648					6	4	265			FS202	-0.263415	-0.0593829
649	649	2	1	0.5	0 0.005573 1 0.079716 2 0.276723 3 0.707973 Name: abGC, dtype: float64	6	4		0.707973	0.249866	FS202			abGC
650	650	2	2	0.5	0 0.994427 1 0.920284 2 0.723277 3 0.292027 Name: mGC, dtype: float64	6	4		0.994427	0.250134	FS202			mGC
651	651					7	4	265			FS202	-0.278564	-0.0688831
652	652	1	1	0.25	0 0.009426 1 0.109843 2 0.117421 3 0.454275 Name: abGC, dtype: float64	7	4		0.454275	0.269784	FS202			abGC
653	653	3	1	0.75	0 0.990574 1 0.890157 2 0.882579 3 0.545725 Name: mGC, dtype: float64	7	4		0.990574	0.243405	FS202			mGC
654	654					8	4	265			FS202	-0.251581	-0.0681039
655	655	2	1	0.5	0 0.069557 1 0.070949 2 0.202484 3 0.316459 Name: abGC, dtype: float64	8	4		0.316459	0.239945	FS202			abGC
656	656	2	0	0.5	0 0.930443 1 0.929051 2 0.797516 3 0.683541 Name: mGC, dtype: float64	8	4		0.930443	0.260055	FS202			mGC
657	657					9	4	265			FS202	-0.286339	-0.0533733
658	658	1	1	0.25	0 0.013927 1 0.024654 2 0.051919 3 0.834043 Name: abGC, dtype: float64	9	4		0.834043	0.286711	FS202			abGC
659	659	3	3	0.75	0 0.986073 1 0.975346 2 0.948081 3 0.165957 Name: mGC, dtype: float64	9	4		0.986073	0.237763	FS202			mGC
660	660					0	6	265			FS202	-0.170764	0.214774
661	661	2	2	0.333333	0 0.012856 1 0.025538 2 0.054774 3 0.111729 4 0.339230 5 0.880633 Name: abGC, dtype: float64	0	6		0.880633	0.177985	FS202			abGC
662	662	4	3	0.666667	0 0.987144 1 0.974462 2 0.945226 3 0.888271 4 0.660770 5 0.119367 Name: mGC, dtype: float64	0	6		0.987144	0.161008	FS202			mGC
663	663					1	6	265			FS202	-0.171004	0.230607
664	664	2	2	0.333333	0 0.014522 1 0.041480 2 0.054724 3 0.062525 4 0.394737 5 0.738176 Name: abGC, dtype: float64	1	6		0.738176	0.186484	FS202			abGC
665	665	4	3	0.666667	0 0.985478 1 0.958520 2 0.945276 3 0.937475 4 0.605263 5 0.261824 Name: mGC, dtype: float64	1	6		0.985478	0.156758	FS202			mGC
666	666					2	6	265			FS202	-0.169668	0.23624
667	667	3	2	0.5	0 0.013105 1 0.016949 2 0.028139 3 0.296562 4 0.425171 5 0.555150 Name: abGC, dtype: float64	2	6		0.55515	0.178441	FS202			abGC
668	668	3	3	0.5	0 0.986895 1 0.983051 2 0.971861 3 0.703438 4 0.574829 5 0.444850 Name: mGC, dtype: float64	2	6		0.986895	0.154893	FS202			mGC
669	669					3	6	265			FS202	-0.161782	0.232432
670	670	3	2	0.5	0 0.011918 1 0.022907 2 0.031949 3 0.313938 4 0.335410 5 0.753943 Name: abGC, dtype: float64	3	6		0.753943	0.175398	FS202			abGC
671	671	3	3	0.5	0 0.988082 1 0.977093 2 0.968051 3 0.686062 4 0.664590 5 0.246057 Name: mGC, dtype: float64	3	6		0.988082	0.157935	FS202			mGC
672	672					4	6	265			FS202	-0.169027	0.229142
673	673	3	2	0.5	0 0.005648 1 0.006011 2 0.019952 3 0.269808 4 0.708467 5 0.831106 Name: abGC, dtype: float64	4	6		0.831106	0.173589	FS202			abGC
674	674	3	3	0.5	0 0.994352 1 0.993989 2 0.980048 3 0.730192 4 0.291533 5 0.168894 Name: mGC, dtype: float64	4	6		0.994352	0.159745	FS202			mGC
675	675					5	6	265			FS202	-0.171432	0.221503
676	676	2	2	0.333333	0 0.017247 1 0.028635 2 0.043286 3 0.128327 4 0.346846 5 0.876578 Name: abGC, dtype: float64	5	6		0.876578	0.175146	FS202			abGC
677	677	4	3	0.666667	0 0.982753 1 0.971365 2 0.956714 3 0.871673 4 0.653154 5 0.123422 Name: mGC, dtype: float64	5	6		0.982753	0.162427	FS202			mGC
678	678					6	6	265			FS202	-0.169373	0.233579
679	679	3	3	0.5	0 0.007102 1 0.012514 2 0.055594 3 0.325397 4 0.335605 5 0.347485 Name: abGC, dtype: float64	6	6		0.347485	0.182328	FS202			abGC
680	680	3	2	0.5	0 0.992898 1 0.987486 2 0.944406 3 0.674603 4 0.664395 5 0.652515 Name: mGC, dtype: float64	6	6		0.992898	0.151006	FS202			mGC
681	681					7	6	265			FS202	-0.159694	0.210595
682	682	3	1	0.5	0 0.005717 1 0.044960 2 0.125298 3 0.207072 4 0.271224 5 0.593775 Name: abGC, dtype: float64	7	6		0.593775	0.170196	FS202			abGC
683	683	3	2	0.5	0 0.994283 1 0.955040 2 0.874702 3 0.792928 4 0.728776 5 0.406225 Name: mGC, dtype: float64	7	6		0.994283	0.163137	FS202			mGC
684	684					8	6	265			FS202	-0.169973	0.236134
685	685	2	2	0.333333	0 0.006192 1 0.006774 2 0.068439 3 0.133591 4 0.507446 5 0.858833 Name: abGC, dtype: float64	8	6		0.858833	0.179388	FS202			abGC
686	686	4	3	0.666667	0 0.993808 1 0.993226 2 0.931561 3 0.866409 4 0.492554 5 0.141167 Name: mGC, dtype: float64	8	6		0.993808	0.160306	FS202			mGC
687	687					9	6	265			FS202	-0.174418	0.229402
688	688	3	2	0.5	0 0.003688 1 0.005893 2 0.032985 3 0.276326 4 0.522907 5 0.607813 Name: abGC, dtype: float64	9	6		0.607813	0.177672	FS202			abGC
689	689	3	3	0.5	0 0.996312 1 0.994107 2 0.967015 3 0.723674 4 0.477093 5 0.392187 Name: mGC, dtype: float64	9	6		0.996312	0.155661	FS202			mGC
690	690					0	8	265			FS202	-0.115746	0.386383
691	691	3	2	0.375	0 0.008231 1 0.022849 2 0.031606 3 0.153038 4 0.159251 5 0.284769 6 0.303911 7 0.830310 Name: abGC, dtype: float64	0	8		0.83031	0.132175	FS202			abGC
692	692	5	3	0.625	0 0.991769 1 0.977151 2 0.968394 3 0.846962 4 0.840749 5 0.715231 6 0.696089 7 0.169690 Name: mGC, dtype: float64	0	8		0.991769	0.120695	FS202			mGC
693	693					1	8	265			FS202	-0.111054	0.388442
694	694	4	2	0.5	0 0.005472 1 0.006689 2 0.011014 3 0.020168 4 0.399420 5 0.409372 6 0.622289 7 0.655416 Name: abGC, dtype: float64	1	8		0.655416	0.130539	FS202			abGC
695	695	4	4	0.5	0 0.994528 1 0.993311 2 0.988986 3 0.979832 4 0.600580 5 0.590628 6 0.377711 7 0.344584 Name: mGC, dtype: float64	1	8		0.994528	0.119461	FS202			mGC
696	696					2	8	265			FS202	-0.122696	0.386832
697	697	4	3	0.5	0 0.003978 1 0.006490 2 0.027226 3 0.051551 4 0.207455 5 0.492566 6 0.661642 7 0.834584 Name: abGC, dtype: float64	2	8		0.834584	0.129072	FS202			abGC
698	698	4	4	0.5	0 0.996022 1 0.993510 2 0.972774 3 0.948449 4 0.792545 5 0.507434 6 0.338358 7 0.165416 Name: mGC, dtype: float64	2	8		0.996022	0.120928	FS202			mGC
699	699					3	8	265			FS202	-0.113562	0.392328
700	700	5	2	0.625	0 0.004583 1 0.006144 2 0.035926 3 0.189077 4 0.206916 5 0.264952 6 0.421460 7 0.548100 Name: abGC, dtype: float64	3	8		0.5481	0.130972	FS202			abGC
701	701	3	3	0.375	0 0.995417 1 0.993856 2 0.964074 3 0.810923 4 0.793084 5 0.735048 6 0.578540 7 0.451900 Name: mGC, dtype: float64	3	8		0.995417	0.115047	FS202			mGC
702	702					4	8	265			FS202	-0.109091	0.375764
703	703	3	2	0.375	0 0.007511 1 0.015132 2 0.020370 3 0.047029 4 0.081874 5 0.272301 6 0.748906 7 0.749827 Name: abGC, dtype: float64	4	8		0.749827	0.129616	FS202			abGC
704	704	5	4	0.625	0 0.992489 1 0.984868 2 0.979630 3 0.952971 4 0.918126 5 0.727699 6 0.251094 7 0.250173 Name: mGC, dtype: float64	4	8		0.992489	0.12223	FS202			mGC
705	705					5	8	265			FS202	-0.110261	0.396646
706	706	3	2	0.375	0 0.004469 1 0.004881 2 0.006949 3 0.065021 4 0.135007 5 0.381179 6 0.386188 7 0.720206 Name: abGC, dtype: float64	5	8		0.720206	0.133558	FS202			abGC
707	707	5	4	0.625	0 0.995531 1 0.995119 2 0.993051 3 0.934979 4 0.864993 5 0.618821 6 0.613812 7 0.279794 Name: mGC, dtype: float64	5	8		0.995531	0.119865	FS202			mGC
708	708					6	8	265			FS202	-0.115362	0.389312
709	709	4	4	0.5	0 0.003978 1 0.010514 2 0.028465 3 0.156239 4 0.397438 5 0.533150 6 0.772176 7 0.857103 Name: abGC, dtype: float64	6	8		0.857103	0.125057	FS202			abGC
710	710	4	3	0.5	0 0.996022 1 0.989486 2 0.971535 3 0.843761 4 0.602562 5 0.466850 6 0.227824 7 0.142897 Name: mGC, dtype: float64	6	8		0.996022	0.124943	FS202			mGC
711	711					7	8	265			FS202	-0.122678	0.389728
712	712	3	3	0.375	0 0.002700 1 0.008141 2 0.008816 3 0.024043 4 0.055992 5 0.501039 6 0.646679 7 0.679101 Name: abGC, dtype: float64	7	8		0.679101	0.139467	FS202			abGC
713	713	5	4	0.625	0 0.997300 1 0.991859 2 0.991184 3 0.975957 4 0.944008 5 0.498961 6 0.353321 7 0.320899 Name: mGC, dtype: float64	7	8		0.9973	0.11632	FS202			mGC
714	714					8	8	265			FS202	-0.114049	0.386452
715	715	6	2	0.75	0 0.004860 1 0.005839 2 0.183855 3 0.212131 4 0.229208 5 0.301153 6 0.601606 7 0.735914 Name: abGC, dtype: float64	8	8		0.735914	0.125098	FS202			abGC
716	716	2	2	0.25	0 0.995140 1 0.994161 2 0.816145 3 0.787869 4 0.770792 5 0.698847 6 0.398394 7 0.264086 Name: mGC, dtype: float64	8	8		0.99514	0.124706	FS202			mGC
717	717					9	8	265			FS202	-0.116073	0.393227
718	718	4	2	0.5	0 0.004932 1 0.007156 2 0.012099 3 0.034739 4 0.234239 5 0.350268 6 0.626513 7 0.899961 Name: abGC, dtype: float64	9	8		0.899961	0.129214	FS202			abGC
719	719	4	4	0.5	0 0.995068 1 0.992844 2 0.987901 3 0.965261 4 0.765761 5 0.649732 6 0.373487 7 0.100039 Name: mGC, dtype: float64	9	8		0.995068	0.120786	FS202			mGC
720	720					0	10	265			FS202	-0.0922446	0.484847
721	721	4	2	0.4	0 0.003125 1 0.005589 2 0.009092 3 0.017830 4 0.054037 5 0.135948 6 0.240544 7 0.390590 8 0.802793 9 0.900612 Name: abGC, dtype: float64	0	10		0.900612	0.10638	FS202			abGC
722	722	6	4	0.6	0 0.996875 1 0.994411 2 0.990908 3 0.982170 4 0.945963 5 0.864052 6 0.759456 7 0.609410 8 0.197207 9 0.099388 Name: mGC, dtype: float64	0	10		0.996875	0.095747	FS202			mGC
723	723					1	10	265			FS202	-0.0912632	0.497145
724	724	4	3	0.4	0 0.004475 1 0.006976 2 0.011252 3 0.027662 4 0.072212 5 0.141524 6 0.189205 7 0.619193 8 0.874242 9 0.941888 Name: abGC, dtype: float64	1	10		0.941888	0.103133	FS202			abGC
725	725	6	4	0.6	0 0.995525 1 0.993024 2 0.988748 3 0.972338 4 0.927788 5 0.858476 6 0.810795 7 0.380807 8 0.125758 9 0.058112 Name: mGC, dtype: float64	1	10		0.995525	0.0979116	FS202			mGC
726	726					2	10	265			FS202	-0.091424	0.490764
727	727	4	3	0.4	0 0.004652 1 0.007602 2 0.008113 3 0.012148 4 0.034389 5 0.086444 6 0.208523 7 0.638988 8 0.716161 9 0.882526 Name: abGC, dtype: float64	2	10		0.882526	0.108257	FS202			abGC
728	728	6	5	0.6	0 0.995348 1 0.992398 2 0.991887 3 0.987852 4 0.965611 5 0.913556 6 0.791477 7 0.361012 8 0.283839 9 0.117474 Name: mGC, dtype: float64	2	10		0.995348	0.0944955	FS202			mGC
729	729					3	10	265			FS202	-0.0878773	0.499292
730	730	5	3	0.5	0 0.003526 1 0.005473 2 0.008864 3 0.022720 4 0.047926 5 0.191007 6 0.230347 7 0.525617 8 0.782664 9 0.862175 Name: abGC, dtype: float64	3	10		0.862175	0.102407	FS202			abGC
731	731	5	4	0.5	0 0.996474 1 0.994527 2 0.991136 3 0.977280 4 0.952074 5 0.808993 6 0.769653 7 0.474383 8 0.217336 9 0.137825 Name: mGC, dtype: float64	3	10		0.996474	0.0975933	FS202			mGC
732	732					4	10	265			FS202	-0.0914303	0.487938
733	733	5	3	0.5	0 0.003216 1 0.005486 2 0.009554 3 0.026854 4 0.064737 5 0.241848 6 0.291920 7 0.381703 8 0.602097 9 0.792129 Name: abGC, dtype: float64	4	10		0.792129	0.10754	FS202			abGC
734	734	5	5	0.5	0 0.996784 1 0.994514 2 0.990446 3 0.973146 4 0.935263 5 0.758152 6 0.708080 7 0.618297 8 0.397903 9 0.207871 Name: mGC, dtype: float64	4	10		0.996784	0.0924597	FS202			mGC
735	735					5	10	265			FS202	-0.0863657	0.490933
736	736	3	3	0.3	0 0.005639 1 0.007347 2 0.014011 3 0.019473 4 0.055352 5 0.096519 6 0.125182 7 0.733477 8 0.761564 9 0.881677 Name: abGC, dtype: float64	5	10		0.881677	0.107771	FS202			abGC
737	737	7	5	0.7	0 0.994361 1 0.992653 2 0.985989 3 0.980527 4 0.944648 5 0.903481 6 0.874818 7 0.266523 8 0.238436 9 0.118323 Name: mGC, dtype: float64	5	10		0.994361	0.0966697	FS202			mGC
738	738					6	10	265			FS202	-0.0899413	0.48497
739	739	5	3	0.5	0 0.006308 1 0.006331 2 0.007873 3 0.011065 4 0.019539 5 0.234819 6 0.341168 7 0.633794 8 0.768981 9 0.914096 Name: abGC, dtype: float64	6	10		0.914096	0.103888	FS202			abGC
740	740	5	5	0.5	0 0.993692 1 0.993669 2 0.992127 3 0.988935 4 0.980461 5 0.765181 6 0.658832 7 0.366206 8 0.231019 9 0.085904 Name: mGC, dtype: float64	6	10		0.993692	0.0961115	FS202			mGC
741	741					7	10	265			FS202	-0.0882392	0.498394
742	742	5	2	0.5	0 0.005214 1 0.005574 2 0.005604 3 0.009452 4 0.171223 5 0.185195 6 0.322960 7 0.373134 8 0.413272 9 0.798439 Name: abGC, dtype: float64	7	10		0.798439	0.105371	FS202			abGC
743	743	5	4	0.5	0 0.994786 1 0.994426 2 0.994396 3 0.990548 4 0.828777 5 0.814805 6 0.677040 7 0.626866 8 0.586728 9 0.201561 Name: mGC, dtype: float64	7	10		0.994786	0.0946294	FS202			mGC
744	744					8	10	265			FS202	-0.0906984	0.493092
745	745	4	3	0.4	0 0.003460 1 0.004992 2 0.007696 3 0.016635 4 0.026145 5 0.105387 6 0.251198 7 0.756178 8 0.777895 9 0.887720 Name: abGC, dtype: float64	8	10		0.88772	0.107874	FS202			abGC
746	746	6	5	0.6	0 0.996540 1 0.995008 2 0.992304 3 0.983365 4 0.973855 5 0.894613 6 0.748802 7 0.243822 8 0.222105 9 0.112280 Name: mGC, dtype: float64	8	10		0.99654	0.0947509	FS202			mGC
747	747					9	10	265			FS202	-0.0930044	0.499549
748	748	4	2	0.4	0 0.003769 1 0.005688 2 0.008897 3 0.044677 4 0.047455 5 0.050168 6 0.201885 7 0.338777 8 0.420494 9 0.935378 Name: abGC, dtype: float64	9	10		0.935378	0.109855	FS202			abGC
749	749	6	5	0.6	0 0.996231 1 0.994312 2 0.991103 3 0.955323 4 0.952545 5 0.949832 6 0.798115 7 0.661223 8 0.579506 9 0.064622 Name: mGC, dtype: float64	9	10		0.996231	0.0934299	FS202			mGC
750	750					0	12	265			FS202	-0.0719893	0.550625
751	751	5	3	0.416667	0 0.002215 1 0.005727 2 0.012282 3 0.044848 4 0.049775 5 0.079288 6 0.169940 7 0.255457 8 0.362363 9 0.413411 10 0.777644 11 0.944575 Name: abGC, dtype: float64	0	12		0.944575	0.0884734	FS202			abGC
752	752	7	6	0.583333	0 0.997785 1 0.994273 2 0.987718 3 0.955152 4 0.950225 5 0.920712 6 0.830060 7 0.744543 8 0.637637 9 0.586589 10 0.222356 11 0.055425 Name: mGC, dtype: float64	0	12		0.997785	0.0796618	FS202			mGC
753	753					1	12	265			FS202	-0.0740994	0.5513
754	754	4	3	0.333333	0 0.003222 1 0.007784 2 0.008290 3 0.008517 4 0.008840 5 0.015889 6 0.043022 7 0.170174 8 0.179304 9 0.634154 10 0.840696 11 0.899757 Name: abGC, dtype: float64	1	12		0.899757	0.09404	FS202			abGC
755	755	8	7	0.666667	0 0.996778 1 0.992216 2 0.991710 3 0.991483 4 0.991160 5 0.984111 6 0.956978 7 0.829826 8 0.820696 9 0.365846 10 0.159304 11 0.100243 Name: mGC, dtype: float64	1	12		0.996778	0.07798	FS202			mGC
756	756					2	12	265			FS202	-0.0659741	0.567793
757	757	5	5	0.416667	0 0.003357 1 0.006470 2 0.007415 3 0.014641 4 0.024017 5 0.087812 6 0.154634 7 0.457505 8 0.612637 9 0.632952 10 0.814966 11 0.877960 Name: abGC, dtype: float64	2	12		0.87796	0.0864691	FS202			abGC
758	758	7	5	0.583333	0 0.996643 1 0.993530 2 0.992585 3 0.985359 4 0.975983 5 0.912188 6 0.845366 7 0.542495 8 0.387363 9 0.367048 10 0.185034 11 0.122040 Name: mGC, dtype: float64	2	12		0.996643	0.0810935	FS202			mGC
759	759					3	12	265			FS202	-0.0684615	0.567416
760	760	7	3	0.583333	0 0.001318 1 0.004786 2 0.054959 3 0.062142 4 0.154754 5 0.216316 6 0.221708 7 0.389147 8 0.527622 9 0.624970 10 0.638725 11 0.927979 Name: abGC, dtype: float64	3	12		0.927979	0.0828608	FS202			abGC
761	761	5	4	0.416667	0 0.998682 1 0.995214 2 0.945041 3 0.937858 4 0.845246 5 0.783684 6 0.778292 7 0.610853 8 0.472378 9 0.375030 10 0.361275 11 0.072021 Name: mGC, dtype: float64	3	12		0.998682	0.0839949	FS202			mGC
762	762					4	12	265			FS202	-0.0725497	0.560632
763	763	6	4	0.5	0 0.002716 1 0.006674 2 0.007102 3 0.018130 4 0.039407 5 0.046248 6 0.393438 7 0.448630 8 0.465617 9 0.502641 10 0.637845 11 0.826261 Name: abGC, dtype: float64	4	12		0.826261	0.0863118	FS202			abGC
764	764	6	6	0.5	0 0.997284 1 0.993326 2 0.992898 3 0.981870 4 0.960593 5 0.953752 6 0.606562 7 0.551370 8 0.534383 9 0.497359 10 0.362155 11 0.173739 Name: mGC, dtype: float64	4	12		0.997284	0.0803549	FS202			mGC
765	765					5	12	265			FS202	-0.0679748	0.564639
766	766	5	2	0.416667	0 0.002827 1 0.004800 2 0.005865 3 0.016908 4 0.033378 5 0.080547 6 0.134912 7 0.271154 8 0.283164 9 0.353228 10 0.422629 11 0.860150 Name: abGC, dtype: float64	5	12		0.86015	0.0888338	FS202			abGC
767	767	7	3	0.583333	0 0.997173 1 0.995200 2 0.994135 3 0.983092 4 0.966622 5 0.919453 6 0.865088 7 0.728846 8 0.716836 9 0.646772 10 0.577371 11 0.139850 Name: mGC, dtype: float64	5	12		0.997173	0.0794044	FS202			mGC
768	768					6	12	265			FS202	-0.0740892	0.557872
769	769	4	2	0.333333	0 0.003942 1 0.005945 2 0.007037 3 0.007151 4 0.024245 5 0.026394 6 0.063943 7 0.156129 8 0.279727 9 0.303637 10 0.704142 11 0.885208 Name: abGC, dtype: float64	6	12		0.885208	0.0977699	FS202			abGC
770	770	8	6	0.666667	0 0.996058 1 0.994055 2 0.992963 3 0.992849 4 0.975755 5 0.973606 6 0.936057 7 0.843871 8 0.720273 9 0.696363 10 0.295858 11 0.114792 Name: mGC, dtype: float64	6	12		0.996058	0.0761151	FS202			mGC
771	771					7	12	265			FS202	-0.0648029	0.571849
772	772	5	2	0.416667	0 0.004789 1 0.005243 2 0.008038 3 0.009160 4 0.072849 5 0.114702 6 0.133285 7 0.259665 8 0.320491 9 0.371436 10 0.568743 11 0.880937 Name: abGC, dtype: float64	7	12		0.880937	0.090137	FS202			abGC
773	773	7	4	0.583333	0 0.995211 1 0.994757 2 0.991962 3 0.990840 4 0.927151 5 0.885298 6 0.866715 7 0.740335 8 0.679509 9 0.628564 10 0.431257 11 0.119063 Name: mGC, dtype: float64	7	12		0.995211	0.0784735	FS202			mGC
774	774					8	12	265			FS202	-0.0747164	0.560787
775	775	5	5	0.416667	0 0.004297 1 0.004399 2 0.008349 3 0.008699 4 0.009877 5 0.012599 6 0.160873 7 0.482196 8 0.723516 9 0.726116 10 0.802942 11 0.923674 Name: abGC, dtype: float64	8	12		0.923674	0.0861143	FS202			abGC
776	776	7	6	0.583333	0 0.995703 1 0.995601 2 0.991651 3 0.991301 4 0.990123 5 0.987401 6 0.839127 7 0.517804 8 0.276484 9 0.273884 10 0.197058 11 0.076326 Name: mGC, dtype: float64	8	12		0.995703	0.0813469	FS202			mGC
777	777					9	12	265			FS202	-0.0700502	0.55262
778	778	4	2	0.333333	0 0.004792 1 0.007677 2 0.009250 3 0.012977 4 0.014499 5 0.015323 6 0.125517 7 0.147297 8 0.309196 9 0.314206 10 0.747655 11 0.887983 Name: abGC, dtype: float64	9	12		0.887983	0.0937983	FS202			abGC
779	779	8	5	0.666667	0 0.995208 1 0.992323 2 0.990750 3 0.987023 4 0.985501 5 0.984677 6 0.874483 7 0.852703 8 0.690804 9 0.685794 10 0.252345 11 0.112017 Name: mGC, dtype: float64	9	12		0.995208	0.0781009	FS202			mGC
780	780					0	14	265			FS202	-0.0497489	0.610888
781	781	4	3	0.285714	0 0.004017 1 0.005448 2 0.016132 3 0.018176 4 0.032012 5 0.039391 6 0.076934 7 0.101227 8 0.102490 9 0.124221 10 0.231858 11 0.627880 12 0.661252 13 0.905526 Name: abGC, dtype: float64	0	14		0.905526	0.0815815	FS202			abGC
782	782	10	4	0.714286	0 0.995983 1 0.994552 2 0.983868 3 0.981824 4 0.967988 5 0.960609 6 0.923066 7 0.898773 8 0.897510 9 0.875779 10 0.768142 11 0.372120 12 0.338748 13 0.094474 Name: mGC, dtype: float64	0	14		0.995983	0.0673674	FS202			mGC
783	783					1	14	265			FS202	-0.059026	0.616535
784	784	6	3	0.428571	0 0.003757 1 0.005187 2 0.007187 3 0.012814 4 0.022278 5 0.029347 6 0.065201 7 0.146715 8 0.230717 9 0.297867 10 0.368877 11 0.644118 12 0.894548 13 0.915489 Name: abGC, dtype: float64	1	14		0.915489	0.0757128	FS202			abGC
785	785	8	4	0.571429	0 0.996243 1 0.994813 2 0.992813 3 0.987186 4 0.977722 5 0.970653 6 0.934799 7 0.853285 8 0.769283 9 0.702133 10 0.631123 11 0.355882 12 0.105452 13 0.084511 Name: mGC, dtype: float64	1	14		0.996243	0.0682154	FS202			mGC
786	786					2	14	265			FS202	-0.0597286	0.616182
787	787	6	5	0.428571	0 0.003032 1 0.006183 2 0.006399 3 0.008440 4 0.013905 5 0.030893 6 0.033990 7 0.144150 8 0.285140 9 0.544290 10 0.643026 11 0.776308 12 0.867898 13 0.940531 Name: abGC, dtype: float64	2	14		0.940531	0.0744879	FS202			abGC
788	788	8	6	0.571429	0 0.996968 1 0.993817 2 0.993601 3 0.991560 4 0.986095 5 0.969107 6 0.966010 7 0.855850 8 0.714860 9 0.455710 10 0.356974 11 0.223692 12 0.132102 13 0.059469 Name: mGC, dtype: float64	2	14		0.996968	0.0691341	FS202			mGC
789	789					3	14	265			FS202	-0.0625328	0.609236
790	790	6	5	0.428571	0 0.002926 1 0.006187 2 0.009849 3 0.025860 4 0.082589 5 0.084965 6 0.099774 7 0.101159 8 0.215077 9 0.469912 10 0.576396 11 0.601718 12 0.664737 13 0.885440 Name: abGC, dtype: float64	3	14		0.88544	0.0740147	FS202			abGC
791	791	8	5	0.571429	0 0.997074 1 0.993813 2 0.990151 3 0.974140 4 0.917411 5 0.915035 6 0.900226 7 0.898841 8 0.784923 9 0.530088 10 0.423604 11 0.398282 12 0.335263 13 0.114560 Name: mGC, dtype: float64	3	14		0.997074	0.069489	FS202			mGC
792	792					4	14	265			FS202	-0.0608926	0.621131
793	793	6	3	0.428571	0 0.004215 1 0.005998 2 0.007126 3 0.007677 4 0.017979 5 0.056146 6 0.062834 7 0.084843 8 0.197715 9 0.260770 10 0.308232 11 0.573860 12 0.675859 13 0.959445 Name: abGC, dtype: float64	4	14		0.959445	0.0764661	FS202			abGC
794	794	8	5	0.571429	0 0.995785 1 0.994002 2 0.992874 3 0.992323 4 0.982021 5 0.943854 6 0.937166 7 0.915157 8 0.802285 9 0.739230 10 0.691768 11 0.426140 12 0.324141 13 0.040555 Name: mGC, dtype: float64	4	14		0.995785	0.0676504	FS202			mGC
795	795					5	14	265			FS202	-0.0544866	0.619172
796	796	7	2	0.5	0 0.006679 1 0.007589 2 0.008473 3 0.008787 4 0.016311 5 0.022421 6 0.029950 7 0.198467 8 0.246078 9 0.274638 10 0.337010 11 0.416200 12 0.844479 13 0.916842 Name: abGC, dtype: float64	5	14		0.916842	0.0749985	FS202			abGC
797	797	7	6	0.5	0 0.993321 1 0.992411 2 0.991527 3 0.991213 4 0.983689 5 0.977579 6 0.970050 7 0.801533 8 0.753922 9 0.725362 10 0.662990 11 0.583800 12 0.155521 13 0.083158 Name: mGC, dtype: float64	5	14		0.993321	0.0678587	FS202			mGC
798	798					6	14	265			FS202	-0.0556791	0.628842
799	799	6	3	0.428571	0 0.005070 1 0.006085 2 0.006700 3 0.007587 4 0.009815 5 0.009885 6 0.092730 7 0.101935 8 0.247047 9 0.354314 10 0.563275 11 0.607008 12 0.861936 13 0.948793 Name: abGC, dtype: float64	6	14		0.948793	0.0765478	FS202			abGC
800	800	8	5	0.571429	0 0.994930 1 0.993915 2 0.993300 3 0.992413 4 0.990185 5 0.990115 6 0.907270 7 0.898065 8 0.752953 9 0.645686 10 0.436725 11 0.392992 12 0.138064 13 0.051207 Name: mGC, dtype: float64	6	14		0.99493	0.0675891	FS202			mGC
801	801					7	14	265			FS202	-0.0595265	0.618736
802	802	4	3	0.285714	0 0.004094 1 0.009739 2 0.011183 3 0.024746 4 0.025383 5 0.029223 6 0.103001 7 0.123874 8 0.126824 9 0.136677 10 0.196915 11 0.776443 12 0.818137 13 0.862590 Name: abGC, dtype: float64	7	14		0.86259	0.0799088	FS202			abGC
803	803	10	4	0.714286	0 0.995906 1 0.990261 2 0.988817 3 0.975254 4 0.974617 5 0.970777 6 0.896999 7 0.876126 8 0.873176 9 0.863323 10 0.803085 11 0.223557 12 0.181863 13 0.137410 Name: mGC, dtype: float64	7	14		0.995906	0.0680365	FS202			mGC
804	804					8	14	265			FS202	-0.0581971	0.612544
805	805	6	2	0.428571	0 0.004541 1 0.004660 2 0.006572 3 0.008378 4 0.032973 5 0.040716 6 0.079566 7 0.163664 8 0.225011 9 0.271515 10 0.283756 11 0.319283 12 0.444470 13 0.903134 Name: abGC, dtype: float64	8	14		0.903134	0.0774468	FS202			abGC
806	806	8	4	0.571429	0 0.995459 1 0.995340 2 0.993428 3 0.991622 4 0.967027 5 0.959284 6 0.920434 7 0.836336 8 0.774989 9 0.728485 10 0.716244 11 0.680717 12 0.555530 13 0.096866 Name: mGC, dtype: float64	8	14		0.995459	0.0669149	FS202			mGC
807	807					9	14	265			FS202	-0.0624707	0.614276
808	808	6	4	0.428571	0 0.004694 1 0.006079 2 0.007113 3 0.007230 4 0.010447 5 0.040667 6 0.087189 7 0.121847 8 0.207193 9 0.270514 10 0.614205 11 0.735993 12 0.872439 13 0.929452 Name: abGC, dtype: float64	9	14		0.929452	0.0744469	FS202			abGC
809	809	8	5	0.571429	0 0.995306 1 0.993921 2 0.992887 3 0.992770 4 0.989553 5 0.959333 6 0.912811 7 0.878153 8 0.792807 9 0.729486 10 0.385795 11 0.264007 12 0.127561 13 0.070548 Name: mGC, dtype: float64	9	14		0.995306	0.0691648	FS202			mGC
810	810					0	16	265			FS202	-0.0495956	0.653866
811	811	7	5	0.4375	0 0.002345 1 0.002591 2 0.003841 3 0.005919 4 0.006271 5 0.012270 6 0.023840 7 0.056728 8 0.107906 9 0.251350 10 0.258460 11 0.488277 12 0.686494 13 0.691326 14 0.770427 15 0.942770 Name: abGC, dtype: float64	0	16		0.94277	0.0683853	FS202			abGC
812	812	9	5	0.5625	0 0.997655 1 0.997409 2 0.996159 3 0.994081 4 0.993729 5 0.987730 6 0.976160 7 0.943272 8 0.892094 9 0.748650 10 0.741540 11 0.511723 12 0.313506 13 0.308674 14 0.229573 15 0.057230 Name: mGC, dtype: float64	0	16		0.997655	0.0579226	FS202			mGC
813	813					1	16	265			FS202	-0.0519624	0.651113
814	814	7	5	0.4375	0 0.001980 1 0.004845 2 0.005567 3 0.007732 4 0.009314 5 0.012847 6 0.013159 7 0.046432 8 0.121710 9 0.251212 10 0.290158 11 0.779748 12 0.793664 13 0.852414 14 0.863868 15 0.909053 Name: abGC, dtype: float64	1	16		0.909053	0.0650595	FS202			abGC
815	815	9	7	0.5625	0 0.998020 1 0.995155 2 0.994433 3 0.992268 4 0.990686 5 0.987153 6 0.986841 7 0.953568 8 0.878290 9 0.748788 10 0.709842 11 0.220252 12 0.206336 13 0.147586 14 0.136132 15 0.090947 Name: mGC, dtype: float64	1	16		0.99802	0.0605093	FS202			mGC
816	816					2	16	265			FS202	-0.0498174	0.662064
817	817	8	5	0.5	0 0.004257 1 0.004321 2 0.004548 3 0.007681 4 0.013083 5 0.023618 6 0.025977 7 0.050336 8 0.252897 9 0.358324 10 0.405111 11 0.726287 12 0.727441 13 0.820780 14 0.877881 15 0.919707 Name: abGC, dtype: float64	2	16		0.919707	0.0635491	FS202			abGC
818	818	8	6	0.5	0 0.995743 1 0.995679 2 0.995452 3 0.992319 4 0.986917 5 0.976382 6 0.974023 7 0.949664 8 0.747103 9 0.641676 10 0.594889 11 0.273713 12 0.272559 13 0.179220 14 0.122119 15 0.080293 Name: mGC, dtype: float64	2	16		0.995743	0.0614509	FS202			mGC
819	819					3	16	265			FS202	-0.0511538	0.660271
820	820	7	5	0.4375	0 0.002558 1 0.005042 2 0.006518 3 0.007548 4 0.012024 5 0.012413 6 0.034043 7 0.080595 8 0.117510 9 0.199821 10 0.287625 11 0.440200 12 0.749401 13 0.790277 14 0.804999 15 0.845761 Name: abGC, dtype: float64	3	16		0.845761	0.0664275	FS202			abGC
821	821	9	5	0.5625	0 0.997442 1 0.994958 2 0.993482 3 0.992452 4 0.987976 5 0.987587 6 0.965957 7 0.919405 8 0.882490 9 0.800179 10 0.712375 11 0.559800 12 0.250599 13 0.209723 14 0.195001 15 0.154239 Name: mGC, dtype: float64	3	16		0.997442	0.0594453	FS202			mGC
822	822					4	16	265			FS202	-0.0500975	0.659891
823	823	6	4	0.375	0 0.004233 1 0.005872 2 0.007429 3 0.007895 4 0.009667 5 0.030933 6 0.043756 7 0.086178 8 0.118031 9 0.130163 10 0.280834 11 0.391792 12 0.470673 13 0.688194 14 0.695043 15 0.846872 Name: abGC, dtype: float64	4	16		0.846872	0.0686907	FS202			abGC
824	824	10	3	0.625	0 0.995767 1 0.994128 2 0.992571 3 0.992105 4 0.990333 5 0.969067 6 0.956244 7 0.913822 8 0.881969 9 0.869837 10 0.719166 11 0.608208 12 0.529327 13 0.311806 14 0.304957 15 0.153128 Name: mGC, dtype: float64	4	16		0.995767	0.0587856	FS202			mGC
825	825					5	16	265			FS202	-0.0444166	0.6738
826	826	7	4	0.4375	0 0.003077 1 0.006909 2 0.008223 3 0.011084 4 0.013977 5 0.020450 6 0.042640 7 0.046402 8 0.062976 9 0.193700 10 0.262745 11 0.418380 12 0.669904 13 0.825414 14 0.871634 15 0.952204 Name: abGC, dtype: float64	5	16		0.952204	0.0664163	FS202			abGC
827	827	9	5	0.5625	0 0.996923 1 0.993091 2 0.991777 3 0.988916 4 0.986023 5 0.979550 6 0.957360 7 0.953598 8 0.937024 9 0.806300 10 0.737255 11 0.581620 12 0.330096 13 0.174586 14 0.128366 15 0.047796 Name: mGC, dtype: float64	5	16		0.996923	0.059454	FS202			mGC
828	828					6	16	265			FS202	-0.0525905	0.662992
829	829	6	5	0.375	0 0.002278 1 0.004496 2 0.007025 3 0.007712 4 0.019152 5 0.031746 6 0.034017 7 0.051485 8 0.055135 9 0.141467 10 0.353128 11 0.636420 12 0.658394 13 0.823443 14 0.838332 15 0.911460 Name: abGC, dtype: float64	6	16		0.91146	0.067533	FS202			abGC
830	830	10	6	0.625	0 0.997722 1 0.995504 2 0.992975 3 0.992288 4 0.980848 5 0.968254 6 0.965983 7 0.948515 8 0.944865 9 0.858533 10 0.646872 11 0.363580 12 0.341606 13 0.176557 14 0.161668 15 0.088540 Name: mGC, dtype: float64	6	16		0.997722	0.0594802	FS202			mGC
831	831					7	16	265			FS202	-0.0497278	0.662098
832	832	6	2	0.375	0 0.004207 1 0.004473 2 0.006735 3 0.007464 4 0.016041 5 0.018889 6 0.044933 7 0.049283 8 0.050568 9 0.061198 10 0.222333 11 0.281749 12 0.351093 13 0.448065 14 0.809957 15 0.941296 Name: abGC, dtype: float64	7	16		0.941296	0.071507	FS202			abGC
833	833	10	7	0.625	0 0.995793 1 0.995527 2 0.993265 3 0.992536 4 0.983959 5 0.981111 6 0.955067 7 0.950717 8 0.949432 9 0.938802 10 0.777667 11 0.718251 12 0.648907 13 0.551935 14 0.190043 15 0.058704 Name: mGC, dtype: float64	7	16		0.995793	0.0570958	FS202			mGC
834	834					8	16	265			FS202	-0.0527355	0.643482
835	835	7	5	0.4375	0 0.001892 1 0.002399 2 0.002575 3 0.005387 4 0.009884 5 0.034333 6 0.041942 7 0.059056 8 0.069304 9 0.179175 10 0.180527 11 0.515352 12 0.785522 13 0.829534 14 0.860040 15 0.920554 Name: abGC, dtype: float64	8	16		0.920554	0.066511	FS202			abGC
836	836	9	5	0.5625	0 0.998108 1 0.997601 2 0.997425 3 0.994613 4 0.990116 5 0.965667 6 0.958058 7 0.940944 8 0.930696 9 0.820825 10 0.819473 11 0.484648 12 0.214478 13 0.170466 14 0.139960 15 0.079446 Name: mGC, dtype: float64	8	16		0.998108	0.0593803	FS202			mGC
837	837					9	16	265			FS202	-0.0498016	0.662076
838	838	5	2	0.3125	0 0.001781 1 0.003557 2 0.003656 3 0.005253 4 0.021740 5 0.029089 6 0.053334 7 0.062236 8 0.083569 9 0.130062 10 0.151520 11 0.438483 12 0.467684 13 0.541942 14 0.808954 15 0.909384 Name: abGC, dtype: float64	9	16		0.909384	0.0693208	FS202			abGC
839	839	11	6	0.6875	0 0.998219 1 0.996443 2 0.996344 3 0.994747 4 0.978260 5 0.970911 6 0.946666 7 0.937764 8 0.916431 9 0.869938 10 0.848480 11 0.561517 12 0.532316 13 0.458058 14 0.191046 15 0.090616 Name: mGC, dtype: float64	9	16		0.998219	0.0593996	FS202			mGC
840	840					0	18	265			FS202	-0.0469878	0.686542
841	841	6	5	0.333333	0 0.002457 1 0.005121 2 0.005850 3 0.006952 4 0.007750 5 0.012223 6 0.017341 7 0.021994 8 0.028568 9 0.106366 10 0.152288 11 0.156325 12 0.538866 13 0.667245 14 0.740490 15 0.781131 16 0.878777 17 0.959060 Name: abGC, dtype: float64	0	18		0.95906	0.0601957	FS202			abGC
842	842	12	7	0.666667	0 0.997543 1 0.994879 2 0.994150 3 0.993048 4 0.992250 5 0.987777 6 0.982659 7 0.978006 8 0.971432 9 0.893634 10 0.847712 11 0.843675 12 0.461134 13 0.332755 14 0.259510 15 0.218869 16 0.121223 17 0.040940 Name: mGC, dtype: float64	0	18		0.997543	0.0532355	FS202			mGC
843	843					1	18	265			FS202	-0.0418332	0.690753
844	844	7	5	0.388889	0 0.002677 1 0.005275 2 0.007465 3 0.008469 4 0.013619 5 0.018751 6 0.023784 7 0.033482 8 0.040444 9 0.054886 10 0.135337 11 0.181636 12 0.323177 13 0.498210 14 0.779258 15 0.816225 16 0.864028 17 0.936114 Name: abGC, dtype: float64	1	18		0.936114	0.0594757	FS202			abGC
845	845	11	6	0.611111	0 0.997323 1 0.994725 2 0.992535 3 0.991531 4 0.986381 5 0.981249 6 0.976216 7 0.966518 8 0.959556 9 0.945114 10 0.864663 11 0.818364 12 0.676823 13 0.501790 14 0.220742 15 0.183775 16 0.135972 17 0.063886 Name: mGC, dtype: float64	1	18		0.997323	0.0530609	FS202			mGC
846	846					2	18	265			FS202	-0.0447813	0.68124
847	847	8	4	0.444444	0 0.004245 1 0.005119 2 0.005784 3 0.006911 4 0.007112 5 0.029908 6 0.033726 7 0.034800 8 0.058373 9 0.087028 10 0.183610 11 0.242198 12 0.289062 13 0.344976 14 0.711004 15 0.760046 16 0.829594 17 0.944869 Name: abGC, dtype: float64	2	18		0.944869	0.060007	FS202			abGC
848	848	10	5	0.555556	0 0.995755 1 0.994881 2 0.994216 3 0.993089 4 0.992888 5 0.970092 6 0.966274 7 0.965200 8 0.941627 9 0.912972 10 0.816390 11 0.757802 12 0.710938 13 0.655024 14 0.288996 15 0.239954 16 0.170406 17 0.055131 Name: mGC, dtype: float64	2	18		0.995755	0.0519944	FS202			mGC
849	849					3	18	265			FS202	-0.0430283	0.681736
850	850	5	5	0.277778	0 0.003317 1 0.005308 2 0.005590 3 0.006654 4 0.010080 5 0.032881 6 0.048922 7 0.054720 8 0.058025 9 0.065164 10 0.067056 11 0.076486 12 0.114607 13 0.716985 14 0.735863 15 0.758448 16 0.804697 17 0.875684 Name: abGC, dtype: float64	3	18		0.875684	0.0633684	FS202			abGC
851	851	13	3	0.722222	0 0.996683 1 0.994692 2 0.994410 3 0.993346 4 0.989920 5 0.967119 6 0.951078 7 0.945280 8 0.941975 9 0.934836 10 0.932944 11 0.923514 12 0.885393 13 0.283015 14 0.264137 15 0.241552 16 0.195303 17 0.124316 Name: mGC, dtype: float64	3	18		0.996683	0.0525506	FS202			mGC
852	852					4	18	265			FS202	-0.0437965	0.689122
853	853	9	3	0.5	0 0.001785 1 0.002533 2 0.006415 3 0.009502 4 0.034832 5 0.060377 6 0.068322 7 0.102880 8 0.130568 9 0.165913 10 0.244539 11 0.269859 12 0.446035 13 0.553404 14 0.554006 15 0.764252 16 0.774697 17 0.938595 Name: abGC, dtype: float64	4	18		0.938595	0.057887	FS202			abGC
854	854	9	6	0.5	0 0.998215 1 0.997467 2 0.993585 3 0.990498 4 0.965168 5 0.939623 6 0.931678 7 0.897120 8 0.869432 9 0.834087 10 0.755461 11 0.730141 12 0.553965 13 0.446596 14 0.445994 15 0.235748 16 0.225303 17 0.061405 Name: mGC, dtype: float64	4	18		0.998215	0.0532241	FS202			mGC
855	855					5	18	265			FS202	-0.0416371	0.694263
856	856	9	4	0.5	0 0.002683 1 0.004464 2 0.004983 3 0.010809 4 0.014264 5 0.015702 6 0.021935 7 0.036946 8 0.092051 9 0.183443 10 0.185933 11 0.231851 12 0.370279 13 0.420122 14 0.554840 15 0.849681 16 0.862610 17 0.939005 Name: abGC, dtype: float64	5	18		0.939005	0.0579693	FS202			abGC
857	857	9	6	0.5	0 0.997317 1 0.995536 2 0.995017 3 0.989191 4 0.985736 5 0.984298 6 0.978065 7 0.963054 8 0.907949 9 0.816557 10 0.814067 11 0.768149 12 0.629721 13 0.579878 14 0.445160 15 0.150319 16 0.137390 17 0.060995 Name: mGC, dtype: float64	5	18		0.997317	0.0531418	FS202			mGC
858	858					6	18	265			FS202	-0.0424729	0.694746
859	859	7	6	0.388889	0 0.002610 1 0.004735 2 0.007715 3 0.009902 4 0.017524 5 0.018043 6 0.036343 7 0.063010 8 0.076472 9 0.143195 10 0.155652 11 0.258669 12 0.375573 13 0.377077 14 0.409255 15 0.659885 16 0.887017 17 0.905115 Name: abGC, dtype: float64	6	18		0.905115	0.0594527	FS202			abGC
860	860	11	3	0.611111	0 0.997390 1 0.995265 2 0.992285 3 0.990098 4 0.982476 5 0.981957 6 0.963657 7 0.936990 8 0.923528 9 0.856805 10 0.844348 11 0.741331 12 0.624427 13 0.622923 14 0.590745 15 0.340115 16 0.112983 17 0.094885 Name: mGC, dtype: float64	6	18		0.99739	0.0530756	FS202			mGC
861	861					7	18	265			FS202	-0.0446221	0.672881
862	862	10	4	0.555556	0 0.001364 1 0.002133 2 0.004528 3 0.006822 4 0.009002 5 0.016915 6 0.028819 7 0.044073 8 0.173818 9 0.200090 10 0.204786 11 0.308716 12 0.474708 13 0.540094 14 0.587736 15 0.709669 16 0.864642 17 0.949567 Name: abGC, dtype: float64	7	18		0.949567	0.0571708	FS202			abGC
863	863	8	6	0.444444	0 0.998636 1 0.997867 2 0.995472 3 0.993178 4 0.990998 5 0.983085 6 0.971181 7 0.955927 8 0.826182 9 0.799910 10 0.795214 11 0.691284 12 0.525292 13 0.459906 14 0.412264 15 0.290331 16 0.135358 17 0.050433 Name: mGC, dtype: float64	7	18		0.998636	0.0535365	FS202			mGC
864	864					8	18	265			FS202	-0.0456895	0.690112
865	865	7	5	0.388889	0 0.002669 1 0.006328 2 0.006782 3 0.008007 4 0.008841 5 0.040918 6 0.050947 7 0.051744 8 0.106019 9 0.126090 10 0.137909 11 0.321937 12 0.412016 13 0.684009 14 0.766447 15 0.794105 16 0.796832 17 0.886629 Name: abGC, dtype: float64	8	18		0.886629	0.0570881	FS202			abGC
866	866	11	3	0.611111	0 0.997331 1 0.993672 2 0.993218 3 0.991993 4 0.991159 5 0.959082 6 0.949053 7 0.948256 8 0.893981 9 0.873910 10 0.862091 11 0.678063 12 0.587984 13 0.315991 14 0.233553 15 0.205895 16 0.203168 17 0.113371 Name: mGC, dtype: float64	8	18		0.997331	0.0545803	FS202			mGC
867	867					9	18	265			FS202	-0.0442761	0.697415
868	868	8	3	0.444444	0 0.003875 1 0.004652 2 0.005251 3 0.006276 4 0.007292 5 0.022323 6 0.031231 7 0.035206 8 0.076931 9 0.111841 10 0.172703 11 0.264881 12 0.278921 13 0.420690 14 0.457796 15 0.909079 16 0.921692 17 0.955418 Name: abGC, dtype: float64	9	18		0.955418	0.0593626	FS202			abGC
869	869	10	6	0.555556	0 0.996125 1 0.995348 2 0.994749 3 0.993724 4 0.992708 5 0.977677 6 0.968769 7 0.964794 8 0.923069 9 0.888159 10 0.827297 11 0.735119 12 0.721079 13 0.579310 14 0.542204 15 0.090921 16 0.078308 17 0.044582 Name: mGC, dtype: float64	9	18		0.996125	0.0525099	FS202			mGC
870	870					0	20	205			FS202	-0.0409629	0.713421
871	871	9	3	0.45	0 0.001685 1 0.003085 2 0.003463 3 0.004260 4 0.008266 5 0.011665 6 0.040052 7 0.053039 8 0.056243 9 0.056905 10 0.066361 11 0.171588 12 0.202117 13 0.210056 14 0.211874 15 0.359219 16 0.644816 17 0.682910 18 0.938869 19 0.957064 Name: abGC, dtype: float64	0	20		0.957064	0.0540785	FS202			abGC
872	872	11	4	0.55	0 0.998315 1 0.996915 2 0.996537 3 0.995740 4 0.991734 5 0.988335 6 0.959948 7 0.946961 8 0.943757 9 0.943095 10 0.933639 11 0.828412 12 0.797883 13 0.789944 14 0.788126 15 0.640781 16 0.355184 17 0.317090 18 0.061131 19 0.042936 Name: mGC, dtype: float64	0	20		0.998315	0.046663	FS202			mGC
873	873					1	20	211			FS202	-0.036599	0.714562
874	874	12	5	0.6	0 0.001547 1 0.005136 2 0.005651 3 0.007112 4 0.013727 5 0.019989 6 0.023149 7 0.127823 8 0.170575 9 0.235512 10 0.271295 11 0.369279 12 0.428738 13 0.443012 14 0.528692 15 0.568675 16 0.709063 17 0.817613 18 0.877115 19 0.903374 Name: abGC, dtype: float64	1	20		0.903374	0.0502915	FS202			abGC
875	875	8	5	0.4	0 0.998453 1 0.994864 2 0.994349 3 0.992888 4 0.986273 5 0.980011 6 0.976851 7 0.872177 8 0.829425 9 0.764488 10 0.728705 11 0.630721 12 0.571262 13 0.556988 14 0.471308 15 0.431325 16 0.290937 17 0.182387 18 0.122885 19 0.096626 Name: mGC, dtype: float64	1	20		0.998453	0.0495627	FS202			mGC
876	876					2	20	214			FS202	-0.0424938	0.709334
877	877	8	5	0.4	0 0.002706 1 0.002866 2 0.006007 3 0.007133 4 0.008198 5 0.008645 6 0.010704 7 0.011818 8 0.023178 9 0.068381 10 0.082115 11 0.111831 12 0.187750 13 0.306577 14 0.537432 15 0.611897 16 0.637323 17 0.719096 18 0.933025 19 0.934794 Name: abGC, dtype: float64	2	20		0.934794	0.054087	FS202			abGC
878	878	12	4	0.6	0 0.997294 1 0.997134 2 0.993993 3 0.992867 4 0.991802 5 0.991355 6 0.989296 7 0.988182 8 0.976822 9 0.931619 10 0.917885 11 0.888169 12 0.812250 13 0.693423 14 0.462568 15 0.388103 16 0.362677 17 0.280904 18 0.066975 19 0.065206 Name: mGC, dtype: float64	2	20		0.997294	0.0472753	FS202			mGC
879	879					3	20	214			FS202	-0.0370628	0.713619
880	880	6	3	0.3	0 0.001882 1 0.003190 2 0.003752 3 0.004133 4 0.010182 5 0.010321 6 0.019087 7 0.039463 8 0.062203 9 0.100230 10 0.100921 11 0.106901 12 0.123633 13 0.161757 14 0.226509 15 0.442061 16 0.548170 17 0.577382 18 0.945587 19 0.957527 Name: abGC, dtype: float64	3	20		0.957527	0.0549549	FS202			abGC
881	881	14	3	0.7	0 0.998118 1 0.996810 2 0.996248 3 0.995867 4 0.989818 5 0.989679 6 0.980913 7 0.960537 8 0.937797 9 0.899770 10 0.899079 11 0.893099 12 0.876367 13 0.838243 14 0.773491 15 0.557939 16 0.451830 17 0.422618 18 0.054413 19 0.042473 Name: mGC, dtype: float64	3	20		0.998118	0.0478765	FS202			mGC
882	882					4	20	199			FS202	-0.0330988	0.712752
883	883	10	6	0.5	0 0.002807 1 0.006808 2 0.007121 3 0.013841 4 0.016646 5 0.028698 6 0.045288 7 0.051367 8 0.071721 9 0.160095 10 0.188150 11 0.213014 12 0.345041 13 0.492999 14 0.586643 15 0.596409 16 0.611993 17 0.692999 18 0.713061 19 0.876395 Name: abGC, dtype: float64	4	20		0.876395	0.0509395	FS202			abGC
884	884	10	3	0.5	0 0.997193 1 0.993192 2 0.992879 3 0.986159 4 0.983354 5 0.971302 6 0.954712 7 0.948633 8 0.928279 9 0.839905 10 0.811850 11 0.786986 12 0.654959 13 0.507001 14 0.413357 15 0.403591 16 0.388007 17 0.307001 18 0.286939 19 0.123605 Name: mGC, dtype: float64	4	20		0.997193	0.0490605	FS202			mGC
885	885					5	20	212			FS202	-0.0372921	0.723858
886	886	7	6	0.35	0 0.001695 1 0.004977 2 0.006413 3 0.006889 4 0.009110 5 0.016382 6 0.016418 7 0.021686 8 0.026691 9 0.032247 10 0.038951 11 0.045007 12 0.067802 13 0.381148 14 0.475720 15 0.524723 16 0.708971 17 0.743195 18 0.800526 19 0.958009 Name: abGC, dtype: float64	5	20		0.958009	0.0554862	FS202			abGC
887	887	13	6	0.65	0 0.998305 1 0.995023 2 0.993587 3 0.993111 4 0.990890 5 0.983618 6 0.983582 7 0.978314 8 0.973309 9 0.967753 10 0.961049 11 0.954993 12 0.932198 13 0.618852 14 0.524280 15 0.475277 16 0.291029 17 0.256805 18 0.199474 19 0.041991 Name: mGC, dtype: float64	5	20		0.998305	0.0470459	FS202			mGC
888	888					6	20	215			FS202	-0.0382479	0.708317
889	889	10	4	0.5	0 0.004920 1 0.005045 2 0.005147 3 0.007978 4 0.008429 5 0.009807 6 0.012005 7 0.027140 8 0.031856 9 0.119767 10 0.190206 11 0.213818 12 0.254312 13 0.311822 14 0.498056 15 0.514783 16 0.635221 17 0.804588 18 0.816923 19 0.957838 Name: abGC, dtype: float64	6	20		0.957838	0.0525223	FS202			abGC
890	890	10	6	0.5	0 0.995080 1 0.994955 2 0.994853 3 0.992022 4 0.991571 5 0.990193 6 0.987995 7 0.972860 8 0.968144 9 0.880233 10 0.809794 11 0.786182 12 0.745688 13 0.688178 14 0.501944 15 0.485217 16 0.364779 17 0.195412 18 0.183077 19 0.042162 Name: mGC, dtype: float64	6	20		0.99508	0.0474777	FS202			mGC
891	891					7	20	208			FS202	-0.0425038	0.720088
892	892	9	7	0.45	0 0.002617 1 0.004774 2 0.007451 3 0.008273 4 0.009167 5 0.011529 6 0.012441 7 0.014597 8 0.036288 9 0.067346 10 0.119858 11 0.193792 12 0.394665 13 0.503354 14 0.524386 15 0.736213 16 0.768509 17 0.779890 18 0.898744 19 0.913653 Name: abGC, dtype: float64	7	20		0.913653	0.0522793	FS202			abGC
893	893	11	6	0.55	0 0.997383 1 0.995226 2 0.992549 3 0.991727 4 0.990833 5 0.988471 6 0.987559 7 0.985403 8 0.963712 9 0.932654 10 0.880142 11 0.806208 12 0.605335 13 0.496646 14 0.475614 15 0.263787 16 0.231491 17 0.220110 18 0.101256 19 0.086347 Name: mGC, dtype: float64	7	20		0.997383	0.0481351	FS202			mGC
894	894					8	20	209			FS202	-0.0410422	0.710357
895	895	7	4	0.35	0 0.001792 1 0.002873 2 0.005298 3 0.006258 4 0.006969 5 0.010363 6 0.017591 7 0.024910 8 0.033586 9 0.035692 10 0.093840 11 0.130792 12 0.151372 13 0.184547 14 0.188244 15 0.245785 16 0.487009 17 0.864802 18 0.914573 19 0.942757 Name: abGC, dtype: float64	8	20		0.942757	0.0551497	FS202			abGC
896	896	13	3	0.65	0 0.998208 1 0.997127 2 0.994702 3 0.993742 4 0.993031 5 0.989637 6 0.982409 7 0.975090 8 0.966414 9 0.964308 10 0.906160 11 0.869208 12 0.848628 13 0.815453 14 0.811756 15 0.754215 16 0.512991 17 0.135198 18 0.085427 19 0.057243 Name: mGC, dtype: float64	8	20		0.998208	0.0472271	FS202			mGC
897	897					9	20	211			FS202	-0.0388036	0.715096
898	898	8	4	0.4	0 0.002905 1 0.003728 2 0.004952 3 0.006761 4 0.016375 5 0.018878 6 0.022594 7 0.041073 8 0.043699 9 0.053981 10 0.104261 11 0.124760 12 0.266808 13 0.296725 14 0.303029 15 0.449173 16 0.673276 17 0.772291 18 0.911377 19 0.958123 Name: abGC, dtype: float64	9	20		0.958123	0.052519	FS202			abGC
899	899	12	3	0.6	0 0.997095 1 0.996272 2 0.995048 3 0.993239 4 0.983625 5 0.981122 6 0.977406 7 0.958927 8 0.956301 9 0.946019 10 0.895739 11 0.875240 12 0.733192 13 0.703275 14 0.696971 15 0.550827 16 0.326724 17 0.227709 18 0.088623 19 0.041877 Name: mGC, dtype: float64	9	20		0.997095	0.0483206	FS202			mGC
900	900					0	2	459			FS203	-0.706625	-1
901	901	1	1	0.5	0 0.022595 1 0.157165 Name: abGC, dtype: float64	0	2		0.157165	0.510489	FS203			abGC
902	902	1	2	0.5	0 0.977405 1 0.842835 Name: mGC, dtype: float64	0	2		0.977405	0.489511	FS203			mGC
903	903					1	2	459			FS203	-0.73207	-1
904	904	1	1	0.5	0 0.010947 1 0.191389 Name: abGC, dtype: float64	1	2		0.191389	0.498224	FS203			abGC
905	905	1	2	0.5	0 0.989053 1 0.808611 Name: mGC, dtype: float64	1	2		0.989053	0.501776	FS203			mGC
906	906					2	2	459			FS203	-0.695502	-1
907	907	1	1	0.5	0 0.030337 1 0.153179 Name: abGC, dtype: float64	2	2		0.153179	0.51134	FS203			abGC
908	908	1	2	0.5	0 0.969663 1 0.846821 Name: mGC, dtype: float64	2	2		0.969663	0.48866	FS203			mGC
909	909					3	2	459			FS203	-0.683655	-1
910	910	1	1	0.5	0 0.027224 1 0.149241 Name: abGC, dtype: float64	3	2		0.149241	0.528969	FS203			abGC
911	911	1	2	0.5	0 0.972776 1 0.850759 Name: mGC, dtype: float64	3	2		0.972776	0.471031	FS203			mGC
912	912					4	2	459			FS203	-0.653693	-1
913	913	0	1	0	0 0.059878 1 0.117254 Name: abGC, dtype: float64	4	2		0.117254		FS203			abGC
914	914	2	2	1	0 0.940122 1 0.882746 Name: mGC, dtype: float64	4	2		0.940122	0.5	FS203			mGC
915	915					5	2	459			FS203	-0.67423	-1
916	916	0	1	0	0 0.042110 1 0.143037 Name: abGC, dtype: float64	5	2		0.143037		FS203			abGC
917	917	2	2	1	0 0.957890 1 0.856963 Name: mGC, dtype: float64	5	2		0.95789	0.5	FS203			mGC
918	918					6	2	459			FS203	-0.681691	-1
919	919	0	1	0	0 0.052261 1 0.129135 Name: abGC, dtype: float64	6	2		0.129135		FS203			abGC
920	920	2	2	1	0 0.947739 1 0.870865 Name: mGC, dtype: float64	6	2		0.947739	0.5	FS203			mGC
921	921					7	2	459			FS203	-0.725101	-1
922	922	0	1	0	0 0.069377 1 0.109329 Name: abGC, dtype: float64	7	2		0.109329		FS203			abGC
923	923	2	2	1	0 0.930623 1 0.890671 Name: mGC, dtype: float64	7	2		0.930623	0.5	FS203			mGC
924	924					8	2	459			FS203	-0.719453	-1
925	925	1	1	0.5	0 0.008315 1 0.176936 Name: abGC, dtype: float64	8	2		0.176936	0.504631	FS203			abGC
926	926	1	2	0.5	0 0.991685 1 0.823064 Name: mGC, dtype: float64	8	2		0.991685	0.495369	FS203			mGC
927	927					9	2	459			FS203	-0.69851	-1
928	928	1	1	0.5	0 0.021296 1 0.185333 Name: abGC, dtype: float64	9	2		0.185333	0.513242	FS203			abGC
929	929	1	2	0.5	0 0.978704 1 0.814667 Name: mGC, dtype: float64	9	2		0.978704	0.486758	FS203			mGC
930	930					0	4	459			FS203	-0.251009	-0.0735363
931	931	1	1	0.25	0 0.025914 1 0.030783 2 0.037835 3 0.331499 Name: abGC, dtype: float64	0	4		0.331499	0.26035	FS203			abGC
932	932	3	2	0.75	0 0.974086 1 0.969217 2 0.962165 3 0.668501 Name: mGC, dtype: float64	0	4		0.974086	0.24655	FS203			mGC
933	933					1	4	459			FS203	-0.255977	-0.075547
934	934	1	1	0.25	0 0.015768 1 0.041035 2 0.055250 3 0.281350 Name: abGC, dtype: float64	1	4		0.28135	0.242925	FS203			abGC
935	935	3	3	0.75	0 0.984232 1 0.958965 2 0.944750 3 0.718650 Name: mGC, dtype: float64	1	4		0.984232	0.252358	FS203			mGC
936	936					2	4	459			FS203	-0.240707	-0.0630082
937	937	1	1	0.25	0 0.009665 1 0.054335 2 0.094556 3 0.163468 Name: abGC, dtype: float64	2	4		0.163468	0.2735	FS203			abGC
938	938	3	2	0.75	0 0.990335 1 0.945665 2 0.905444 3 0.836532 Name: mGC, dtype: float64	2	4		0.990335	0.242167	FS203			mGC
939	939					3	4	459			FS203	-0.24464	-0.0649279
940	940	1	1	0.25	0 0.007026 1 0.041024 2 0.087090 3 0.306089 Name: abGC, dtype: float64	3	4		0.306089	0.24377	FS203			abGC
941	941	3	1	0.75	0 0.992974 1 0.958976 2 0.912910 3 0.693911 Name: mGC, dtype: float64	3	4		0.992974	0.252077	FS203			mGC
942	942					4	4	459			FS203	-0.258093	-0.080058
943	943	1	1	0.25	0 0.010308 1 0.041891 2 0.097968 3 0.321123 Name: abGC, dtype: float64	4	4		0.321123	0.244558	FS203			abGC
944	944	3	2	0.75	0 0.989692 1 0.958109 2 0.902032 3 0.678877 Name: mGC, dtype: float64	4	4		0.989692	0.251814	FS203			mGC
945	945					5	4	459			FS203	-0.24436	-0.0815773
946	946	1	1	0.25	0 0.009672 1 0.063863 2 0.073881 3 0.247565 Name: abGC, dtype: float64	5	4		0.247565	0.252398	FS203			abGC
947	947	3	1	0.75	0 0.990328 1 0.936137 2 0.926119 3 0.752435 Name: mGC, dtype: float64	5	4		0.990328	0.249201	FS203			mGC
948	948					6	4	459			FS203	-0.254601	-0.0662475
949	949	1	1	0.25	0 0.019870 1 0.038260 2 0.058958 3 0.238706 Name: abGC, dtype: float64	6	4		0.238706	0.270221	FS203			abGC
950	950	3	2	0.75	0 0.980130 1 0.961740 2 0.941042 3 0.761294 Name: mGC, dtype: float64	6	4		0.98013	0.24326	FS203			mGC
951	951					7	4	459			FS203	-0.255155	-0.0720646
952	952	1	1	0.25	0 0.011026 1 0.014741 2 0.018373 3 0.322527 Name: abGC, dtype: float64	7	4		0.322527	0.275176	FS203			abGC
953	953	3	3	0.75	0 0.988974 1 0.985259 2 0.981627 3 0.677473 Name: mGC, dtype: float64	7	4		0.988974	0.241608	FS203			mGC
954	954					8	4	459			FS203	-0.244185	-0.0646888
955	955	1	2	0.25	0 0.002871 1 0.046490 2 0.110683 3 0.203845 Name: abGC, dtype: float64	8	4		0.203845	0.241985	FS203			abGC
956	956	3	2	0.75	0 0.997129 1 0.953510 2 0.889317 3 0.796155 Name: mGC, dtype: float64	8	4		0.997129	0.252672	FS203			mGC
957	957					9	4	459			FS203	-0.242061	-0.0809099
958	958	1	1	0.25	0 0.005842 1 0.009767 2 0.054879 3 0.304169 Name: abGC, dtype: float64	9	4		0.304169	0.277635	FS203			abGC
959	959	3	3	0.75	0 0.994158 1 0.990233 2 0.945121 3 0.695831 Name: mGC, dtype: float64	9	4		0.994158	0.240788	FS203			mGC
960	960					0	6	459			FS203	-0.154985	0.198636
961	961	1	1	0.166667	0 0.007149 1 0.010641 2 0.011770 3 0.016911 4 0.069613 5 0.540738 Name: abGC, dtype: float64	0	6		0.540738	0.186254	FS203			abGC
962	962	5	5	0.833333	0 0.992851 1 0.989359 2 0.988230 3 0.983089 4 0.930387 5 0.459262 Name: mGC, dtype: float64	0	6		0.992851	0.162749	FS203			mGC
963	963					1	6	459			FS203	-0.154354	0.201748
964	964	1	1	0.166667	0 0.020676 1 0.025076 2 0.026902 3 0.028841 4 0.045763 5 0.459519 Name: abGC, dtype: float64	1	6		0.459519	0.185872	FS203			abGC
965	965	5	4	0.833333	0 0.979324 1 0.974924 2 0.973098 3 0.971159 4 0.954237 5 0.540481 Name: mGC, dtype: float64	1	6		0.979324	0.162826	FS203			mGC
966	966					2	6	459			FS203	-0.143377	0.201308
967	967	1	1	0.166667	0 0.011810 1 0.023801 2 0.054027 3 0.084300 4 0.112920 5 0.263325 Name: abGC, dtype: float64	2	6		0.263325	0.178504	FS203			abGC
968	968	5	2	0.833333	0 0.988190 1 0.976199 2 0.945973 3 0.915700 4 0.887080 5 0.736675 Name: mGC, dtype: float64	2	6		0.98819	0.164299	FS203			mGC
969	969					3	6	459			FS203	-0.149495	0.207103
970	970	2	2	0.333333	0 0.003700 1 0.004992 2 0.029867 3 0.032717 4 0.255779 5 0.315264 Name: abGC, dtype: float64	3	6		0.315264	0.178227	FS203			abGC
971	971	4	4	0.666667	0 0.996300 1 0.995008 2 0.970133 3 0.967283 4 0.744221 5 0.684736 Name: mGC, dtype: float64	3	6		0.9963	0.160887	FS203			mGC
972	972					4	6	459			FS203	-0.160773	0.190172
973	973	1	1	0.166667	0 0.010143 1 0.026849 2 0.029287 3 0.033485 4 0.091698 5 0.348133 Name: abGC, dtype: float64	4	6		0.348133	0.185742	FS203			abGC
974	974	5	2	0.833333	0 0.989857 1 0.973151 2 0.970713 3 0.966515 4 0.908302 5 0.651867 Name: mGC, dtype: float64	4	6		0.989857	0.162852	FS203			mGC
975	975					5	6	459			FS203	-0.152387	0.212999
976	976	1	1	0.166667	0 0.004291 1 0.006298 2 0.027584 3 0.029820 4 0.090979 5 0.497054 Name: abGC, dtype: float64	5	6		0.497054	0.175571	FS203			abGC
977	977	5	4	0.833333	0 0.995709 1 0.993702 2 0.972416 3 0.970180 4 0.909021 5 0.502946 Name: mGC, dtype: float64	5	6		0.995709	0.164886	FS203			mGC
978	978					6	6	459			FS203	-0.147967	0.201048
979	979	1	1	0.166667	0 0.003391 1 0.025461 2 0.060992 3 0.075118 4 0.149470 5 0.262633 Name: abGC, dtype: float64	6	6		0.262633	0.178723	FS203			abGC
980	980	5	2	0.833333	0 0.996609 1 0.974539 2 0.939008 3 0.924882 4 0.850530 5 0.737367 Name: mGC, dtype: float64	6	6		0.996609	0.164255	FS203			mGC
981	981					7	6	459			FS203	-0.148014	0.189516
982	982	1	1	0.166667	0 0.011511 1 0.021176 2 0.058118 3 0.063411 4 0.082666 5 0.432599 Name: abGC, dtype: float64	7	6		0.432599	0.177767	FS203			abGC
983	983	5	2	0.833333	0 0.988489 1 0.978824 2 0.941882 3 0.936589 4 0.917334 5 0.567401 Name: mGC, dtype: float64	7	6		0.988489	0.164447	FS203			mGC
984	984					8	6	459			FS203	-0.140438	0.19678
985	985	1	1	0.166667	0 0.007352 1 0.037239 2 0.042615 3 0.057368 4 0.102203 5 0.302079 Name: abGC, dtype: float64	8	6		0.302079	0.186866	FS203			abGC
986	986	5	2	0.833333	0 0.992648 1 0.962761 2 0.957385 3 0.942632 4 0.897797 5 0.697921 Name: mGC, dtype: float64	8	6		0.992648	0.162627	FS203			mGC
987	987					9	6	459			FS203	-0.145489	0.195769
988	988	1	1	0.166667	0 0.011998 1 0.042361 2 0.061914 3 0.065074 4 0.096279 5 0.238475 Name: abGC, dtype: float64	9	6		0.238475	0.171804	FS203			abGC
989	989	5	1	0.833333	0 0.988002 1 0.957639 2 0.938086 3 0.934926 4 0.903721 5 0.761525 Name: mGC, dtype: float64	9	6		0.988002	0.165639	FS203			mGC
990	990					0	8	459			FS203	-0.105539	0.346619
991	991	1	1	0.125	0 0.002616 1 0.033419 2 0.036148 3 0.056324 4 0.061019 5 0.079381 6 0.088823 7 0.321234 Name: abGC, dtype: float64	0	8		0.321234	0.134651	FS203			abGC
992	992	7	2	0.875	0 0.997384 1 0.966581 2 0.963852 3 0.943676 4 0.938981 5 0.920619 6 0.911177 7 0.678766 Name: mGC, dtype: float64	0	8		0.997384	0.123621	FS203			mGC
993	993					1	8	459			FS203	-0.103486	0.353824
994	994	2	2	0.25	0 0.005759 1 0.006512 2 0.006560 3 0.037687 4 0.118295 5 0.127212 6 0.187858 7 0.242287 Name: abGC, dtype: float64	1	8		0.242287	0.131017	FS203			abGC
995	995	6	3	0.75	0 0.994241 1 0.993488 2 0.993440 3 0.962313 4 0.881705 5 0.872788 6 0.812142 7 0.757713 Name: mGC, dtype: float64	1	8		0.994241	0.122994	FS203			mGC
996	996					2	8	459			FS203	-0.104638	0.354894
997	997	2	3	0.25	0 0.003249 1 0.012734 2 0.019800 3 0.034747 4 0.068768 5 0.164155 6 0.256458 7 0.257649 Name: abGC, dtype: float64	2	8		0.257649	0.131281	FS203			abGC
998	998	6	3	0.75	0 0.996751 1 0.987266 2 0.980200 3 0.965253 4 0.931232 5 0.835845 6 0.743542 7 0.742351 Name: mGC, dtype: float64	2	8		0.996751	0.122906	FS203			mGC
999	999					3	8	459			FS203	-0.102627	0.356144
1000	1000	1	2	0.125	0 0.002945 1 0.005407 2 0.010216 3 0.018676 4 0.066513 5 0.082043 6 0.126523 7 0.298951 Name: abGC, dtype: float64	3	8		0.298951	0.141753	FS203			abGC
1001	1001	7	3	0.875	0 0.997055 1 0.994593 2 0.989784 3 0.981324 4 0.933487 5 0.917957 6 0.873477 7 0.701049 Name: mGC, dtype: float64	3	8		0.997055	0.122607	FS203			mGC
1002	1002					4	8	459			FS203	-0.0985421	0.36082
1003	1003	2	2	0.25	0 0.004279 1 0.012387 2 0.018368 3 0.023789 4 0.028253 5 0.053878 6 0.227205 7 0.574114 Name: abGC, dtype: float64	4	8		0.574114	0.127031	FS203			abGC
1004	1004	6	4	0.75	0 0.995721 1 0.987613 2 0.981632 3 0.976211 4 0.971747 5 0.946122 6 0.772795 7 0.425886 Name: mGC, dtype: float64	4	8		0.995721	0.124323	FS203			mGC
1005	1005					5	8	459			FS203	-0.100978	0.352001
1006	1006	3	3	0.375	0 0.001948 1 0.014916 2 0.016831 3 0.018158 4 0.068433 5 0.222209 6 0.233087 7 0.258882 Name: abGC, dtype: float64	5	8		0.258882	0.13054	FS203			abGC
1007	1007	5	1	0.625	0 0.998052 1 0.985084 2 0.983169 3 0.981842 4 0.931567 5 0.777791 6 0.766913 7 0.741118 Name: mGC, dtype: float64	5	8		0.998052	0.121676	FS203			mGC
1008	1008					6	8	459			FS203	-0.0960501	0.350793
1009	1009	1	1	0.125	0 0.013823 1 0.026339 2 0.027344 3 0.033677 4 0.082281 5 0.087343 6 0.117851 7 0.393313 Name: abGC, dtype: float64	6	8		0.393313	0.137416	FS203			abGC
1010	1010	7	2	0.875	0 0.986177 1 0.973661 2 0.972656 3 0.966323 4 0.917719 5 0.912657 6 0.882149 7 0.606687 Name: mGC, dtype: float64	6	8		0.986177	0.123226	FS203			mGC
1011	1011					7	8	459			FS203	-0.105313	0.34938
1012	1012	2	2	0.25	0 0.007902 1 0.011481 2 0.013847 3 0.014880 4 0.039416 5 0.047779 6 0.376020 7 0.648324 Name: abGC, dtype: float64	7	8		0.648324	0.12126	FS203			abGC
1013	1013	6	5	0.75	0 0.992098 1 0.988519 2 0.986153 3 0.985120 4 0.960584 5 0.952221 6 0.623980 7 0.351676 Name: mGC, dtype: float64	7	8		0.992098	0.126247	FS203			mGC
1014	1014					8	8	459			FS203	-0.108889	0.334855
1015	1015	1	1	0.125	0 0.002393 1 0.009238 2 0.011294 3 0.023787 4 0.042812 5 0.064940 6 0.067916 7 0.658360 Name: abGC, dtype: float64	8	8		0.65836	0.136086	FS203			abGC
1016	1016	7	3	0.875	0 0.997607 1 0.990762 2 0.988706 3 0.976213 4 0.957188 5 0.935060 6 0.932084 7 0.341640 Name: mGC, dtype: float64	8	8		0.997607	0.123416	FS203			mGC
1017	1017					9	8	459			FS203	-0.107754	0.343975
1018	1018	1	1	0.125	0 0.004079 1 0.021687 2 0.028490 3 0.051188 4 0.066388 5 0.116146 6 0.128566 7 0.420955 Name: abGC, dtype: float64	9	8		0.420955	0.126109	FS203			abGC
1019	1019	7	2	0.875	0 0.995921 1 0.978313 2 0.971510 3 0.948812 4 0.933612 5 0.883854 6 0.871434 7 0.579045 Name: mGC, dtype: float64	9	8		0.995921	0.124842	FS203			mGC
1020	1020					0	10	459			FS203	-0.0823674	0.453853
1021	1021	1	1	0.1	0 0.007153 1 0.007818 2 0.016022 3 0.019595 4 0.019909 5 0.023759 6 0.052085 7 0.093809 8 0.138074 9 0.696768 Name: abGC, dtype: float64	0	10		0.696768	0.113017	FS203			abGC
1022	1022	9	4	0.9	0 0.992847 1 0.992182 2 0.983978 3 0.980405 4 0.980091 5 0.976241 6 0.947915 7 0.906191 8 0.861926 9 0.303232 Name: mGC, dtype: float64	0	10		0.992847	0.0985537	FS203			mGC
1023	1023					1	10	459			FS203	-0.0831917	0.447767
1024	1024	2	2	0.2	0 0.002387 1 0.008223 2 0.014470 3 0.025492 4 0.027266 5 0.085315 6 0.085756 7 0.170162 8 0.228946 9 0.527572 Name: abGC, dtype: float64	1	10		0.527572	0.109307	FS203			abGC
1025	1025	8	4	0.8	0 0.997613 1 0.991777 2 0.985530 3 0.974508 4 0.972734 5 0.914685 6 0.914244 7 0.829838 8 0.771054 9 0.472428 Name: mGC, dtype: float64	1	10		0.997613	0.0976732	FS203			mGC
1026	1026					2	10	459			FS203	-0.0845714	0.445769
1027	1027	1	1	0.1	0 0.001694 1 0.002434 2 0.006804 3 0.016766 4 0.043364 5 0.051759 6 0.061195 7 0.078303 8 0.146905 9 0.776912 Name: abGC, dtype: float64	2	10		0.776912	0.102063	FS203			abGC
1028	1028	9	3	0.9	0 0.998306 1 0.997566 2 0.993196 3 0.983234 4 0.956636 5 0.948241 6 0.938805 7 0.921697 8 0.853095 9 0.223088 Name: mGC, dtype: float64	2	10		0.998306	0.0997707	FS203			mGC
1029	1029					3	10	459			FS203	-0.0807828	0.449135
1030	1030	3	2	0.3	0 0.003115 1 0.005878 2 0.007943 3 0.011280 4 0.039614 5 0.040421 6 0.043608 7 0.186180 8 0.219843 9 0.668005 Name: abGC, dtype: float64	3	10		0.668005	0.10266	FS203			abGC
1031	1031	7	2	0.7	0 0.996885 1 0.994122 2 0.992057 3 0.988720 4 0.960386 5 0.959579 6 0.956392 7 0.813820 8 0.780157 9 0.331995 Name: mGC, dtype: float64	3	10		0.996885	0.09886	FS203			mGC
1032	1032					4	10	459			FS203	-0.0792946	0.447138
1033	1033	2	2	0.2	0 0.001376 1 0.002142 2 0.012768 3 0.028175 4 0.039289 5 0.042385 6 0.052280 7 0.159312 8 0.257256 9 0.385714 Name: abGC, dtype: float64	4	10		0.385714	0.109144	FS203			abGC
1034	1034	8	3	0.8	0 0.998624 1 0.997858 2 0.987232 3 0.971825 4 0.960711 5 0.957615 6 0.947720 7 0.840688 8 0.742744 9 0.614286 Name: mGC, dtype: float64	4	10		0.998624	0.0977141	FS203			mGC
1035	1035					5	10	459			FS203	-0.0809248	0.448014
1036	1036	2	2	0.2	0 0.013975 1 0.014084 2 0.022068 3 0.025991 4 0.037927 5 0.069449 6 0.084630 7 0.124102 8 0.359520 9 0.438767 Name: abGC, dtype: float64	5	10		0.438767	0.0995143	FS203			abGC
1037	1037	8	2	0.8	0 0.986025 1 0.985916 2 0.977932 3 0.974009 4 0.962073 5 0.930551 6 0.915370 7 0.875898 8 0.640480 9 0.561233 Name: mGC, dtype: float64	5	10		0.986025	0.100121	FS203			mGC
1038	1038					6	10	459			FS203	-0.0842064	0.445657
1039	1039	2	2	0.2	0 0.001743 1 0.021919 2 0.026376 3 0.028985 4 0.034020 5 0.035412 6 0.040149 7 0.123131 8 0.242642 9 0.601133 Name: abGC, dtype: float64	6	10		0.601133	0.101215	FS203			abGC
1040	1040	8	4	0.8	0 0.998257 1 0.978081 2 0.973624 3 0.971015 4 0.965980 5 0.964588 6 0.959851 7 0.876869 8 0.757358 9 0.398867 Name: mGC, dtype: float64	6	10		0.998257	0.0996963	FS203			mGC
1041	1041					7	10	459			FS203	-0.072755	0.458768
1042	1042	1	1	0.1	0 0.004084 1 0.005889 2 0.020158 3 0.020799 4 0.024723 5 0.028405 6 0.063800 7 0.065234 8 0.098535 9 0.532045 Name: abGC, dtype: float64	7	10		0.532045	0.131405	FS203			abGC
1043	1043	9	4	0.9	0 0.995916 1 0.994111 2 0.979842 3 0.979201 4 0.975277 5 0.971595 6 0.936200 7 0.934766 8 0.901465 9 0.467955 Name: mGC, dtype: float64	7	10		0.995916	0.0965105	FS203			mGC
1044	1044					8	10	459			FS203	-0.0810645	0.445353
1045	1045	2	3	0.2	0 0.005007 1 0.007929 2 0.009262 3 0.014166 4 0.014517 5 0.033651 6 0.074305 7 0.174776 8 0.331190 9 0.444996 Name: abGC, dtype: float64	8	10		0.444996	0.0967819	FS203			abGC
1046	1046	8	3	0.8	0 0.994993 1 0.992071 2 0.990738 3 0.985834 4 0.985483 5 0.966349 6 0.925695 7 0.825224 8 0.668810 9 0.555004 Name: mGC, dtype: float64	8	10		0.994993	0.100805	FS203			mGC
1047	1047					9	10	459			FS203	-0.0826699	0.457818
1048	1048	2	2	0.2	0 0.007982 1 0.009298 2 0.011295 3 0.017287 4 0.044098 5 0.053855 6 0.065554 7 0.121025 8 0.226053 9 0.438197 Name: abGC, dtype: float64	9	10		0.438197	0.111075	FS203			abGC
1049	1049	8	4	0.8	0 0.992018 1 0.990702 2 0.988705 3 0.982713 4 0.955902 5 0.946145 6 0.934446 7 0.878975 8 0.773947 9 0.561803 Name: mGC, dtype: float64	9	10		0.992018	0.0972312	FS203			mGC
1050	1050					0	12	459			FS203	-0.0676855	0.513158
1051	1051	2	2	0.166667	0 0.004180 1 0.025134 2 0.033125 3 0.035225 4 0.042709 5 0.042727 6 0.044123 7 0.048863 8 0.052656 9 0.077942 10 0.396252 11 0.480880 Name: abGC, dtype: float64	0	12		0.48088	0.0838787	FS203			abGC
1052	1052	10	1	0.833333	0 0.995820 1 0.974866 2 0.966875 3 0.964775 4 0.957291 5 0.957273 6 0.955877 7 0.951137 8 0.947344 9 0.922058 10 0.603748 11 0.519120 Name: mGC, dtype: float64	0	12		0.99582	0.0832243	FS203			mGC
1053	1053					1	12	459			FS203	-0.0677705	0.518903
1054	1054	2	1	0.166667	0 0.003735 1 0.004801 2 0.008226 3 0.008609 4 0.010270 5 0.017744 6 0.023788 7 0.054789 8 0.094779 9 0.132742 10 0.262110 11 0.721249 Name: abGC, dtype: float64	1	12		0.721249	0.0888553	FS203			abGC
1055	1055	10	4	0.833333	0 0.996265 1 0.995199 2 0.991774 3 0.991391 4 0.989730 5 0.982256 6 0.976212 7 0.945211 8 0.905221 9 0.867258 10 0.737890 11 0.278751 Name: mGC, dtype: float64	1	12		0.996265	0.0822289	FS203			mGC
1056	1056					2	12	459			FS203	-0.0684398	0.527298
1057	1057	2	2	0.166667	0 0.001596 1 0.015101 2 0.015795 3 0.019031 4 0.022851 5 0.030462 6 0.037810 7 0.049007 8 0.059264 9 0.092578 10 0.202720 11 0.857648 Name: abGC, dtype: float64	2	12		0.857648	0.086874	FS203			abGC
1058	1058	10	4	0.833333	0 0.998404 1 0.984899 2 0.984205 3 0.980969 4 0.977149 5 0.969538 6 0.962190 7 0.950993 8 0.940736 9 0.907422 10 0.797280 11 0.142352 Name: mGC, dtype: float64	2	12		0.998404	0.0826252	FS203			mGC
1059	1059					3	12	459			FS203	-0.0662165	0.523407
1060	1060	2	1	0.166667	0 0.003791 1 0.008647 2 0.017633 3 0.018936 4 0.019635 5 0.024422 6 0.031541 7 0.056418 8 0.074021 9 0.169495 10 0.239683 11 0.471496 Name: abGC, dtype: float64	3	12		0.471496	0.0917394	FS203			abGC
1061	1061	10	3	0.833333	0 0.996209 1 0.991353 2 0.982367 3 0.981064 4 0.980365 5 0.975578 6 0.968459 7 0.943582 8 0.925979 9 0.830505 10 0.760317 11 0.528504 Name: mGC, dtype: float64	3	12		0.996209	0.0816521	FS203			mGC
1062	1062					4	12	459			FS203	-0.0626185	0.541855
1063	1063	2	2	0.166667	0 0.002359 1 0.003821 2 0.008746 3 0.011919 4 0.017855 5 0.028335 6 0.029261 7 0.047961 8 0.088635 9 0.139724 10 0.410317 11 0.502733 Name: abGC, dtype: float64	4	12		0.502733	0.0858431	FS203			abGC
1064	1064	10	2	0.833333	0 0.997641 1 0.996179 2 0.991254 3 0.988081 4 0.982145 5 0.971665 6 0.970739 7 0.952039 8 0.911365 9 0.860276 10 0.589683 11 0.497267 Name: mGC, dtype: float64	4	12		0.997641	0.0828314	FS203			mGC
1065	1065					5	12	459			FS203	-0.0599056	0.522364
1066	1066	1	1	0.0833333	0 0.004122 1 0.006272 2 0.010892 3 0.012589 4 0.027039 5 0.056135 6 0.060958 7 0.061050 8 0.061499 9 0.102339 10 0.108887 11 0.672199 Name: abGC, dtype: float64	5	12		0.672199	0.0991023	FS203			abGC
1067	1067	11	3	0.916667	0 0.995878 1 0.993728 2 0.989108 3 0.987411 4 0.972961 5 0.943865 6 0.939042 7 0.938950 8 0.938501 9 0.897661 10 0.891113 11 0.327801 Name: mGC, dtype: float64	5	12		0.995878	0.0818998	FS203			mGC
1068	1068					6	12	459			FS203	-0.0656221	0.530664
1069	1069	2	2	0.166667	0 0.004506 1 0.012207 2 0.015004 3 0.015466 4 0.021773 5 0.033915 6 0.056483 7 0.073875 8 0.077091 9 0.102147 10 0.219088 11 0.687359 Name: abGC, dtype: float64	6	12		0.687359	0.0844805	FS203			abGC
1070	1070	10	4	0.833333	0 0.995494 1 0.987793 2 0.984996 3 0.984534 4 0.978227 5 0.966085 6 0.943517 7 0.926125 8 0.922909 9 0.897853 10 0.780912 11 0.312641 Name: mGC, dtype: float64	6	12		0.995494	0.0831039	FS203			mGC
1071	1071					7	12	459			FS203	-0.0657891	0.520803
1072	1072	3	1	0.25	0 0.003124 1 0.004503 2 0.009916 3 0.011739 4 0.015511 5 0.019095 6 0.050104 7 0.052991 8 0.056754 9 0.204616 10 0.209261 11 0.813786 Name: abGC, dtype: float64	7	12		0.813786	0.0850066	FS203			abGC
1073	1073	9	4	0.75	0 0.996876 1 0.995497 2 0.990084 3 0.988261 4 0.984489 5 0.980905 6 0.949896 7 0.947009 8 0.943246 9 0.795384 10 0.790739 11 0.186214 Name: mGC, dtype: float64	7	12		0.996876	0.0827756	FS203			mGC
1074	1074					8	12	459			FS203	-0.0635074	0.527417
1075	1075	3	3	0.25	0 0.002208 1 0.005811 2 0.008456 3 0.010873 4 0.034732 5 0.048455 6 0.049112 7 0.100792 8 0.138204 9 0.176509 10 0.216300 11 0.358570 Name: abGC, dtype: float64	8	12		0.35857	0.0859319	FS203			abGC
1076	1076	9	3	0.75	0 0.997792 1 0.994189 2 0.991544 3 0.989127 4 0.965268 5 0.951545 6 0.950888 7 0.899208 8 0.861796 9 0.823491 10 0.783700 11 0.641430 Name: mGC, dtype: float64	8	12		0.997792	0.0824671	FS203			mGC
1077	1077					9	12	459			FS203	-0.0664577	0.524232
1078	1078	3	3	0.25	0 0.002384 1 0.003212 2 0.009821 3 0.010275 4 0.029008 5 0.050527 6 0.056895 7 0.062120 8 0.154200 9 0.266655 10 0.275921 11 0.506139 Name: abGC, dtype: float64	9	12		0.506139	0.0852763	FS203			abGC
1079	1079	9	5	0.75	0 0.997616 1 0.996788 2 0.990179 3 0.989725 4 0.970992 5 0.949473 6 0.943105 7 0.937880 8 0.845800 9 0.733345 10 0.724079 11 0.493861 Name: mGC, dtype: float64	9	12		0.997616	0.0826857	FS203			mGC
1080	1080					0	14	459			FS203	-0.054859	0.578858
1081	1081	3	3	0.214286	0 0.001303 1 0.005094 2 0.013062 3 0.014390 4 0.016672 5 0.017412 6 0.024020 7 0.027143 8 0.035188 9 0.093831 10 0.096663 11 0.232027 12 0.279735 13 0.489857 Name: abGC, dtype: float64	0	14		0.489857	0.076344	FS203			abGC
1082	1082	11	3	0.785714	0 0.998697 1 0.994906 2 0.986938 3 0.985610 4 0.983328 5 0.982588 6 0.975980 7 0.972857 8 0.964812 9 0.906169 10 0.903337 11 0.767973 12 0.720265 13 0.510143 Name: mGC, dtype: float64	0	14		0.998697	0.070088	FS203			mGC
1083	1083					1	14	459			FS203	-0.057047	0.576476
1084	1084	3	2	0.214286	0 0.002284 1 0.003089 2 0.010097 3 0.012565 4 0.012979 5 0.013187 6 0.013323 7 0.019576 8 0.031493 9 0.033429 10 0.063371 11 0.186343 12 0.544815 13 0.675817 Name: abGC, dtype: float64	1	14		0.675817	0.0743075	FS203			abGC
1085	1085	11	2	0.785714	0 0.997716 1 0.996911 2 0.989903 3 0.987435 4 0.987021 5 0.986813 6 0.986677 7 0.980424 8 0.968507 9 0.966571 10 0.936629 11 0.813657 12 0.455185 13 0.324183 Name: mGC, dtype: float64	1	14		0.997716	0.0706434	FS203			mGC
1086	1086					2	14	459			FS203	-0.0536116	0.580117
1087	1087	2	1	0.142857	0 0.001232 1 0.002498 2 0.003342 3 0.003642 4 0.005124 5 0.009330 6 0.021461 7 0.022108 8 0.054661 9 0.058435 10 0.065828 11 0.085265 12 0.243091 13 0.780946 Name: abGC, dtype: float64	2	14		0.780946	0.0848393	FS203			abGC
1088	1088	12	3	0.857143	0 0.998768 1 0.997502 2 0.996658 3 0.996358 4 0.994876 5 0.990670 6 0.978539 7 0.977892 8 0.945339 9 0.941565 10 0.934172 11 0.914735 12 0.756909 13 0.219054 Name: mGC, dtype: float64	2	14		0.998768	0.0691934	FS203			mGC
1089	1089					3	14	459			FS203	-0.0537239	0.57699
1090	1090	2	2	0.142857	0 0.001639 1 0.003651 2 0.012256 3 0.013331 4 0.022255 5 0.026051 6 0.028158 7 0.045598 8 0.051084 9 0.072503 10 0.074837 11 0.089982 12 0.286646 13 0.670500 Name: abGC, dtype: float64	3	14		0.6705	0.0788907	FS203			abGC
1091	1091	12	2	0.857143	0 0.998361 1 0.996349 2 0.987744 3 0.986669 4 0.977745 5 0.973949 6 0.971842 7 0.954402 8 0.948916 9 0.927497 10 0.925163 11 0.910018 12 0.713354 13 0.329500 Name: mGC, dtype: float64	3	14		0.998361	0.0701849	FS203			mGC
1092	1092					4	14	459			FS203	-0.0566506	0.581056
1093	1093	2	2	0.142857	0 0.001559 1 0.005482 2 0.013284 3 0.015354 4 0.019621 5 0.020330 6 0.020949 7 0.031904 8 0.032156 9 0.066122 10 0.071700 11 0.118861 12 0.345270 13 0.711505 Name: abGC, dtype: float64	4	14		0.711505	0.0801695	FS203			abGC
1094	1094	12	4	0.857143	0 0.998441 1 0.994518 2 0.986716 3 0.984646 4 0.980379 5 0.979670 6 0.979051 7 0.968096 8 0.967844 9 0.933878 10 0.928300 11 0.881139 12 0.654730 13 0.288495 Name: mGC, dtype: float64	4	14		0.998441	0.0699717	FS203			mGC
1095	1095					5	14	459			FS203	-0.0529326	0.575119
1096	1096	2	2	0.142857	0 0.003074 1 0.004753 2 0.007949 3 0.014950 4 0.016219 5 0.041724 6 0.042913 7 0.047651 8 0.063346 9 0.073838 10 0.079534 11 0.124517 12 0.318396 13 0.757618 Name: abGC, dtype: float64	5	14		0.757618	0.0744263	FS203			abGC
1097	1097	12	2	0.857143	0 0.996926 1 0.995247 2 0.992051 3 0.985050 4 0.983781 5 0.958276 6 0.957087 7 0.952349 8 0.936654 9 0.926162 10 0.920466 11 0.875483 12 0.681604 13 0.242382 Name: mGC, dtype: float64	5	14		0.996926	0.070929	FS203			mGC
1098	1098					6	14	459			FS203	-0.05378	0.579351
1099	1099	2	2	0.142857	0 0.002403 1 0.002876 2 0.003779 3 0.009401 4 0.009505 5 0.016564 6 0.027627 7 0.044685 8 0.049183 9 0.069638 10 0.073159 11 0.157458 12 0.181485 13 0.798905 Name: abGC, dtype: float64	6	14		0.798905	0.0807001	FS203			abGC
1100	1100	12	1	0.857143	0 0.997597 1 0.997124 2 0.996221 3 0.990599 4 0.990495 5 0.983436 6 0.972373 7 0.955315 8 0.950817 9 0.930362 10 0.926841 11 0.842542 12 0.818515 13 0.201095 Name: mGC, dtype: float64	6	14		0.997597	0.0698833	FS203			mGC
1101	1101					7	14	459			FS203	-0.0529919	0.569777
1102	1102	2	1	0.142857	0 0.001459 1 0.005717 2 0.006904 3 0.012575 4 0.026223 5 0.051527 6 0.051866 7 0.056958 8 0.066726 9 0.072995 10 0.103745 11 0.111471 12 0.194844 13 0.648221 Name: abGC, dtype: float64	7	14		0.648221	0.0798627	FS203			abGC
1103	1103	12	3	0.857143	0 0.998541 1 0.994283 2 0.993096 3 0.987425 4 0.973777 5 0.948473 6 0.948134 7 0.943042 8 0.933274 9 0.927005 10 0.896255 11 0.888529 12 0.805156 13 0.351779 Name: mGC, dtype: float64	7	14		0.998541	0.0700229	FS203			mGC
1104	1104					8	14	459			FS203	-0.0529594	0.568879
1105	1105	2	2	0.142857	0 0.002358 1 0.004274 2 0.005437 3 0.006640 4 0.012148 5 0.012447 6 0.015323 7 0.044494 8 0.054791 9 0.082306 10 0.115255 11 0.144795 12 0.373702 13 0.675342 Name: abGC, dtype: float64	8	14		0.675342	0.0737478	FS203			abGC
1106	1106	12	1	0.857143	0 0.997642 1 0.995726 2 0.994563 3 0.993360 4 0.987852 5 0.987553 6 0.984677 7 0.955506 8 0.945209 9 0.917694 10 0.884745 11 0.855205 12 0.626298 13 0.324658 Name: mGC, dtype: float64	8	14		0.997642	0.071042	FS203			mGC
1107	1107					9	14	459			FS203	-0.0545415	0.571121
1108	1108	2	1	0.142857	0 0.004788 1 0.005032 2 0.005463 3 0.007016 4 0.009842 5 0.015555 6 0.022932 7 0.033950 8 0.060976 9 0.098118 10 0.115784 11 0.118137 12 0.262197 13 0.935143 Name: abGC, dtype: float64	9	14		0.935143	0.0784338	FS203			abGC
1109	1109	12	3	0.857143	0 0.995212 1 0.994968 2 0.994537 3 0.992984 4 0.990158 5 0.984445 6 0.977068 7 0.966050 8 0.939024 9 0.901882 10 0.884216 11 0.881863 12 0.737803 13 0.064857 Name: mGC, dtype: float64	9	14		0.995212	0.070261	FS203			mGC
1110	1110					0	16	459			FS203	-0.0379017	0.63259
1111	1111	5	3	0.3125	0 0.002807 1 0.005750 2 0.009887 3 0.010035 4 0.012402 5 0.014911 6 0.015585 7 0.023331 8 0.080365 9 0.087918 10 0.128833 11 0.175985 12 0.189626 13 0.199174 14 0.275442 15 0.532152 Name: abGC, dtype: float64	0	16		0.532152	0.0625225	FS203			abGC
1112	1112	11	1	0.6875	0 0.997193 1 0.994250 2 0.990113 3 0.989965 4 0.987598 5 0.985089 6 0.984415 7 0.976669 8 0.919635 9 0.912082 10 0.871167 11 0.824015 12 0.810374 13 0.800826 14 0.724558 15 0.467848 Name: mGC, dtype: float64	0	16		0.997193	0.0624898	FS203			mGC
1113	1113					1	16	459			FS203	-0.0464247	0.616641
1114	1114	3	3	0.1875	0 0.002394 1 0.002460 2 0.004469 3 0.004805 4 0.006284 5 0.010266 6 0.010500 7 0.011982 8 0.021165 9 0.031420 10 0.059554 11 0.071601 12 0.157125 13 0.251345 14 0.267854 15 0.752272 Name: abGC, dtype: float64	1	16		0.752272	0.0692726	FS203			abGC
1115	1115	13	1	0.8125	0 0.997606 1 0.997540 2 0.995531 3 0.995195 4 0.993716 5 0.989734 6 0.989500 7 0.988018 8 0.978835 9 0.968580 10 0.940446 11 0.928399 12 0.842875 13 0.748655 14 0.732146 15 0.247728 Name: mGC, dtype: float64	1	16		0.997606	0.0609371	FS203			mGC
1116	1116					2	16	459			FS203	-0.0440609	0.614556
1117	1117	1	1	0.0625	0 0.003763 1 0.006194 2 0.011954 3 0.015819 4 0.024496 5 0.034072 6 0.038113 7 0.042009 8 0.044975 9 0.045115 10 0.051508 11 0.054351 12 0.059774 13 0.065254 14 0.116572 15 0.890232 Name: abGC, dtype: float64	2	16		0.890232	0.0737155	FS203			abGC
1118	1118	15	1	0.9375	0 0.996237 1 0.993806 2 0.988046 3 0.984181 4 0.975504 5 0.965928 6 0.961887 7 0.957991 8 0.955025 9 0.954885 10 0.948492 11 0.945649 12 0.940226 13 0.934746 14 0.883428 15 0.109768 Name: mGC, dtype: float64	2	16		0.996237	0.0617523	FS203			mGC
1119	1119					3	16	459			FS203	-0.0452378	0.621585
1120	1120	3	3	0.1875	0 0.003044 1 0.004415 2 0.007922 3 0.008103 4 0.008553 5 0.010977 6 0.011314 7 0.011347 8 0.017755 9 0.017933 10 0.040766 11 0.050664 12 0.112000 13 0.242241 14 0.460095 15 0.731731 Name: abGC, dtype: float64	3	16		0.731731	0.0689003	FS203			abGC
1121	1121	13	1	0.8125	0 0.996956 1 0.995585 2 0.992078 3 0.991897 4 0.991447 5 0.989023 6 0.988686 7 0.988653 8 0.982245 9 0.982067 10 0.959234 11 0.949336 12 0.888000 13 0.757759 14 0.539905 15 0.268269 Name: mGC, dtype: float64	3	16		0.996956	0.061023	FS203			mGC
1122	1122					4	16	459			FS203	-0.0473658	0.61222
1123	1123	4	4	0.25	0 0.001342 1 0.006888 2 0.008138 3 0.011539 4 0.016919 5 0.018424 6 0.019204 7 0.019487 8 0.022311 9 0.073215 10 0.074212 11 0.083505 12 0.274560 13 0.372228 14 0.540782 15 0.712165 Name: abGC, dtype: float64	4	16		0.712165	0.0632182	FS203			abGC
1124	1124	12	3	0.75	0 0.998658 1 0.993112 2 0.991862 3 0.988461 4 0.983081 5 0.981576 6 0.980796 7 0.980513 8 0.977689 9 0.926785 10 0.925788 11 0.916495 12 0.725440 13 0.627772 14 0.459218 15 0.287835 Name: mGC, dtype: float64	4	16		0.998658	0.0622606	FS203			mGC
1125	1125					5	16	459			FS203	-0.0429126	0.626019
1126	1126	4	2	0.25	0 0.003924 1 0.008301 2 0.008835 3 0.009213 4 0.011936 5 0.017000 6 0.021772 7 0.040228 8 0.042320 9 0.049684 10 0.063683 11 0.150122 12 0.210697 13 0.222765 14 0.272368 15 0.822898 Name: abGC, dtype: float64	5	16		0.822898	0.0634278	FS203			abGC
1127	1127	12	1	0.75	0 0.996076 1 0.991699 2 0.991165 3 0.990787 4 0.988064 5 0.983000 6 0.978228 7 0.959772 8 0.957680 9 0.950316 10 0.936317 11 0.849878 12 0.789303 13 0.777235 14 0.727632 15 0.177102 Name: mGC, dtype: float64	5	16		0.996076	0.0621907	FS203			mGC
1128	1128					6	16	459			FS203	-0.0454709	0.631188
1129	1129	4	2	0.25	0 0.003070 1 0.003900 2 0.007146 3 0.009664 4 0.009974 5 0.012447 6 0.012715 7 0.013072 8 0.013598 9 0.050061 10 0.101698 11 0.122415 12 0.170722 13 0.256170 14 0.283629 15 0.594767 Name: abGC, dtype: float64	6	16		0.594767	0.0678972	FS203			abGC
1130	1130	12	2	0.75	0 0.996930 1 0.996100 2 0.992854 3 0.990336 4 0.990026 5 0.987553 6 0.987285 7 0.986928 8 0.986402 9 0.949939 10 0.898302 11 0.877585 12 0.829278 13 0.743830 14 0.716371 15 0.405233 Name: mGC, dtype: float64	6	16		0.99693	0.0607009	FS203			mGC
1131	1131					7	16	459			FS203	-0.0436809	0.627598
1132	1132	2	2	0.125	0 0.002291 1 0.003709 2 0.005685 3 0.008882 4 0.009394 5 0.013703 6 0.017817 7 0.035221 8 0.039586 9 0.093512 10 0.097414 11 0.123797 12 0.127712 13 0.140928 14 0.356152 15 0.813138 Name: abGC, dtype: float64	7	16		0.813138	0.0671465	FS203			abGC
1133	1133	14	2	0.875	0 0.997709 1 0.996291 2 0.994315 3 0.991118 4 0.990606 5 0.986297 6 0.982183 7 0.964779 8 0.960414 9 0.906488 10 0.902586 11 0.876203 12 0.872288 13 0.859072 14 0.643848 15 0.186862 Name: mGC, dtype: float64	7	16		0.997709	0.0618362	FS203			mGC
1134	1134					8	16	459			FS203	-0.041338	0.623887
1135	1135	3	2	0.1875	0 0.002251 1 0.003893 2 0.004438 3 0.008730 4 0.009941 5 0.020043 6 0.020739 7 0.027043 8 0.028568 9 0.029658 10 0.044596 11 0.044990 12 0.114730 13 0.244273 14 0.258584 15 0.842372 Name: abGC, dtype: float64	8	16		0.842372	0.0678953	FS203			abGC
1136	1136	13	3	0.8125	0 0.997749 1 0.996107 2 0.995562 3 0.991270 4 0.990059 5 0.979957 6 0.979261 7 0.972957 8 0.971432 9 0.970342 10 0.955404 11 0.955010 12 0.885270 13 0.755727 14 0.741416 15 0.157628 Name: mGC, dtype: float64	8	16		0.997749	0.0612549	FS203			mGC
1137	1137					9	16	459			FS203	-0.0441402	0.625291
1138	1138	3	2	0.1875	0 0.002392 1 0.003101 2 0.003362 3 0.005054 4 0.005557 5 0.007227 6 0.009710 7 0.021668 8 0.042988 9 0.068961 10 0.081647 11 0.091583 12 0.114879 13 0.206009 14 0.437928 15 0.581122 Name: abGC, dtype: float64	9	16		0.581122	0.0676095	FS203			abGC
1139	1139	13	1	0.8125	0 0.997608 1 0.996899 2 0.996638 3 0.994946 4 0.994443 5 0.992773 6 0.990290 7 0.978332 8 0.957012 9 0.931039 10 0.918353 11 0.908417 12 0.885121 13 0.793991 14 0.562072 15 0.418878 Name: mGC, dtype: float64	9	16		0.997608	0.0613209	FS203			mGC
1140	1140					0	18	459			FS203	-0.0396104	0.650571
1141	1141	4	2	0.222222	0 0.001992 1 0.002369 2 0.002698 3 0.006411 4 0.008556 5 0.008796 6 0.011708 7 0.012386 8 0.015130 9 0.015914 10 0.037702 11 0.058665 12 0.068578 13 0.086379 14 0.220681 15 0.250844 16 0.510199 17 0.649130 Name: abGC, dtype: float64	0	18		0.64913	0.060171	FS203			abGC
1142	1142	14	1	0.777778	0 0.998008 1 0.997631 2 0.997302 3 0.993589 4 0.991444 5 0.991204 6 0.988292 7 0.987614 8 0.984870 9 0.984086 10 0.962298 11 0.941335 12 0.931422 13 0.913621 14 0.779319 15 0.749156 16 0.489801 17 0.350870 Name: mGC, dtype: float64	0	18		0.998008	0.0542368	FS203			mGC
1143	1143					1	18	459			FS203	-0.0378796	0.651101
1144	1144	3	2	0.166667	0 0.001957 1 0.003192 2 0.003336 3 0.009852 4 0.016246 5 0.025721 6 0.025924 7 0.030942 8 0.044290 9 0.045427 10 0.057016 11 0.058448 12 0.069162 13 0.079009 14 0.085075 15 0.184057 16 0.279213 17 0.888169 Name: abGC, dtype: float64	1	18		0.888169	0.0607365	FS203			abGC
1145	1145	15	0	0.833333	0 0.998043 1 0.996808 2 0.996664 3 0.990148 4 0.983754 5 0.974279 6 0.974076 7 0.969058 8 0.955710 9 0.954573 10 0.942984 11 0.941552 12 0.930838 13 0.920991 14 0.914925 15 0.815943 16 0.720787 17 0.111831 Name: mGC, dtype: float64	1	18		0.998043	0.0545194	FS203			mGC
1146	1146					2	18	459			FS203	-0.0394508	0.662748
1147	1147	4	3	0.222222	0 0.001323 1 0.002099 2 0.002529 3 0.005041 4 0.012992 5 0.016612 6 0.025201 7 0.026465 8 0.050502 9 0.066144 10 0.074883 11 0.099099 12 0.107304 13 0.141862 14 0.173831 15 0.264430 16 0.354776 17 0.417095 Name: abGC, dtype: float64	2	18		0.417095	0.0633506	FS203			abGC
1148	1148	14	1	0.777778	0 0.998677 1 0.997901 2 0.997471 3 0.994959 4 0.987008 5 0.983388 6 0.974799 7 0.973535 8 0.949498 9 0.933856 10 0.925117 11 0.900901 12 0.892696 13 0.858138 14 0.826169 15 0.735570 16 0.645224 17 0.582905 Name: mGC, dtype: float64	2	18		0.998677	0.0533284	FS203			mGC
1149	1149					3	18	459			FS203	-0.0420029	0.657173
1150	1150	3	2	0.166667	0 0.001305 1 0.002149 2 0.002380 3 0.003170 4 0.003995 5 0.006087 6 0.007290 7 0.008574 8 0.009097 9 0.011314 10 0.020134 11 0.052585 12 0.054344 13 0.067390 14 0.151909 15 0.208785 16 0.508135 17 0.671745 Name: abGC, dtype: float64	3	18		0.671745	0.0627185	FS203			abGC
1151	1151	15	1	0.833333	0 0.998695 1 0.997851 2 0.997620 3 0.996830 4 0.996005 5 0.993913 6 0.992710 7 0.991426 8 0.990903 9 0.988686 10 0.979866 11 0.947415 12 0.945656 13 0.932610 14 0.848091 15 0.791215 16 0.491865 17 0.328255 Name: mGC, dtype: float64	3	18		0.998695	0.054123	FS203			mGC
1152	1152					4	18	459			FS203	-0.0398245	0.653978
1153	1153	3	2	0.166667	0 0.001182 1 0.002707 2 0.002990 3 0.006580 4 0.008170 5 0.011884 6 0.012605 7 0.012880 8 0.019322 9 0.020433 10 0.072869 11 0.095781 12 0.114907 13 0.125545 14 0.127241 15 0.301777 16 0.336048 17 0.558115 Name: abGC, dtype: float64	4	18		0.558115	0.0592825	FS203			abGC
1154	1154	15	1	0.833333	0 0.998818 1 0.997293 2 0.997010 3 0.993420 4 0.991830 5 0.988116 6 0.987395 7 0.987120 8 0.980678 9 0.979567 10 0.927131 11 0.904219 12 0.885093 13 0.874455 14 0.872759 15 0.698223 16 0.663952 17 0.441885 Name: mGC, dtype: float64	4	18		0.998818	0.0548102	FS203			mGC
1155	1155					5	18	459			FS203	-0.039955	0.648348
1156	1156	2	2	0.111111	0 0.001308 1 0.001995 2 0.002454 3 0.002543 4 0.004508 5 0.008202 6 0.016665 7 0.018648 8 0.021593 9 0.025225 10 0.032726 11 0.049808 12 0.128578 13 0.136259 14 0.144959 15 0.152916 16 0.163425 17 0.762168 Name: abGC, dtype: float64	5	18		0.762168	0.0640604	FS203			abGC
1157	1157	16	1	0.888889	0 0.998692 1 0.998005 2 0.997546 3 0.997457 4 0.995492 5 0.991798 6 0.983335 7 0.981352 8 0.978407 9 0.974775 10 0.967274 11 0.950192 12 0.871422 13 0.863741 14 0.855041 15 0.847084 16 0.836575 17 0.237832 Name: mGC, dtype: float64	5	18		0.998692	0.0544925	FS203			mGC
1158	1158					6	18	459			FS203	-0.0410011	0.655483
1159	1159	4	2	0.222222	0 0.002259 1 0.002904 2 0.003898 3 0.005790 4 0.006697 5 0.013503 6 0.014910 7 0.018708 8 0.030924 9 0.035354 10 0.043165 11 0.044083 12 0.054668 13 0.132764 14 0.176905 15 0.216017 16 0.348929 17 0.831076 Name: abGC, dtype: float64	6	18		0.831076	0.0573423	FS203			abGC
1160	1160	14	1	0.777778	0 0.997741 1 0.997096 2 0.996102 3 0.994210 4 0.993303 5 0.986497 6 0.985090 7 0.981292 8 0.969076 9 0.964646 10 0.956835 11 0.955917 12 0.945332 13 0.867236 14 0.823095 15 0.783983 16 0.651071 17 0.168924 Name: mGC, dtype: float64	6	18		0.997741	0.0550451	FS203			mGC
1161	1161					7	18	459			FS203	-0.0400282	0.647059
1162	1162	4	2	0.222222	0 0.001219 1 0.001739 2 0.002727 3 0.002791 4 0.002922 5 0.005222 6 0.007725 7 0.012307 8 0.024634 9 0.035374 10 0.038632 11 0.053607 12 0.074854 13 0.092143 14 0.169004 15 0.321878 16 0.476405 17 0.497586 Name: abGC, dtype: float64	7	18		0.497586	0.0612383	FS203			abGC
1163	1163	14	0	0.777778	0 0.998781 1 0.998261 2 0.997273 3 0.997209 4 0.997078 5 0.994778 6 0.992275 7 0.987693 8 0.975366 9 0.964626 10 0.961368 11 0.946393 12 0.925146 13 0.907857 14 0.830996 15 0.678122 16 0.523595 17 0.502414 Name: mGC, dtype: float64	7	18		0.998781	0.0539319	FS203			mGC
1164	1164					8	18	459			FS203	-0.0404156	0.653473
1165	1165	4	1	0.222222	0 0.002004 1 0.005788 2 0.006657 3 0.006915 4 0.009431 5 0.011281 6 0.020056 7 0.020068 8 0.030173 9 0.031640 10 0.032957 11 0.039117 12 0.088455 13 0.130134 14 0.200073 15 0.210631 16 0.232744 17 0.816038 Name: abGC, dtype: float64	8	18		0.816038	0.0607866	FS203			abGC
1166	1166	14	0	0.777778	0 0.997996 1 0.994212 2 0.993343 3 0.993085 4 0.990569 5 0.988719 6 0.979944 7 0.979932 8 0.969827 9 0.968360 10 0.967043 11 0.960883 12 0.911545 13 0.869866 14 0.799927 15 0.789369 16 0.767256 17 0.183962 Name: mGC, dtype: float64	8	18		0.997996	0.054061	FS203			mGC
1167	1167					9	18	459			FS203	-0.0415347	0.655029
1168	1168	3	2	0.166667	0 0.001364 1 0.001987 2 0.002560 3 0.004997 4 0.006958 5 0.007531 6 0.007629 7 0.013952 8 0.014493 9 0.016913 10 0.060096 11 0.094966 12 0.100396 13 0.115874 14 0.151191 15 0.185359 16 0.475636 17 0.835538 Name: abGC, dtype: float64	9	18		0.835538	0.0576475	FS203			abGC
1169	1169	15	1	0.833333	0 0.998636 1 0.998013 2 0.997440 3 0.995003 4 0.993042 5 0.992469 6 0.992371 7 0.986048 8 0.985507 9 0.983087 10 0.939904 11 0.905034 12 0.899604 13 0.884126 14 0.848809 15 0.814641 16 0.524364 17 0.164462 Name: mGC, dtype: float64	9	18		0.998636	0.0551372	FS203			mGC
1170	1170					0	20	377			FS203	-0.0385599	0.687802
1171	1171	2	2	0.1	0 0.001593 1 0.002046 2 0.002109 3 0.002712 4 0.003992 5 0.010732 6 0.013058 7 0.017067 8 0.017984 9 0.022701 10 0.027454 11 0.039105 12 0.073603 13 0.074700 14 0.086738 15 0.100507 16 0.112596 17 0.152025 18 0.279217 19 0.869440 Name: abGC, dtype: float64	0	20		0.86944	0.0511774	FS203			abGC
1172	1172	18	1	0.9	0 0.998407 1 0.997954 2 0.997891 3 0.997288 4 0.996008 5 0.989268 6 0.986942 7 0.982933 8 0.982016 9 0.977299 10 0.972546 11 0.960895 12 0.926397 13 0.925300 14 0.913262 15 0.899493 16 0.887404 17 0.847975 18 0.720783 19 0.130560 Name: mGC, dtype: float64	0	20		0.998407	0.0498692	FS203			mGC
1173	1173					1	20	431			FS203	-0.0364028	0.680702
1174	1174	5	3	0.25	0 0.001024 1 0.002615 2 0.002818 3 0.003448 4 0.003785 5 0.004091 6 0.011429 7 0.016811 8 0.019454 9 0.021395 10 0.027740 11 0.027966 12 0.046466 13 0.119042 14 0.161650 15 0.176509 16 0.195252 17 0.365901 18 0.492245 19 0.678830 Name: abGC, dtype: float64	1	20		0.67883	0.0533638	FS203			abGC
1175	1175	15	1	0.75	0 0.998976 1 0.997385 2 0.997182 3 0.996552 4 0.996215 5 0.995909 6 0.988571 7 0.983189 8 0.980546 9 0.978605 10 0.972260 11 0.972034 12 0.953534 13 0.880958 14 0.838350 15 0.823491 16 0.804748 17 0.634099 18 0.507755 19 0.321170 Name: mGC, dtype: float64	1	20		0.998976	0.0488787	FS203			mGC
1176	1176					2	20	392			FS203	-0.0358373	0.687338
1177	1177	3	2	0.15	0 0.001770 1 0.001983 2 0.003857 3 0.003945 4 0.005335 5 0.005974 6 0.006043 7 0.014881 8 0.016114 9 0.018356 10 0.027391 11 0.043554 12 0.072722 13 0.094690 14 0.113671 15 0.133266 16 0.155996 17 0.213541 18 0.231269 19 0.886510 Name: abGC, dtype: float64	2	20		0.88651	0.0521378	FS203			abGC
1178	1178	17	1	0.85	0 0.998230 1 0.998017 2 0.996143 3 0.996055 4 0.994665 5 0.994026 6 0.993957 7 0.985119 8 0.983886 9 0.981644 10 0.972609 11 0.956446 12 0.927278 13 0.905310 14 0.886329 15 0.866734 16 0.844004 17 0.786459 18 0.768731 19 0.113490 Name: mGC, dtype: float64	2	20		0.99823	0.0496227	FS203			mGC
1179	1179					3	20	418			FS203	-0.03543	0.682008
1180	1180	3	2	0.15	0 0.003086 1 0.003646 2 0.006223 3 0.006608 4 0.011589 5 0.013040 6 0.015113 7 0.020278 8 0.021018 9 0.021580 10 0.029399 11 0.033442 12 0.039412 13 0.065843 14 0.075462 15 0.077289 16 0.158079 17 0.222987 18 0.319087 19 0.767720 Name: abGC, dtype: float64	3	20		0.76772	0.0542758	FS203			abGC
1181	1181	17	0	0.85	0 0.996914 1 0.996354 2 0.993777 3 0.993392 4 0.988411 5 0.986960 6 0.984887 7 0.979722 8 0.978982 9 0.978420 10 0.970601 11 0.966558 12 0.960588 13 0.934157 14 0.924538 15 0.922711 16 0.841921 17 0.777013 18 0.680913 19 0.232280 Name: mGC, dtype: float64	3	20		0.996914	0.0492454	FS203			mGC
1182	1182					4	20	411			FS203	-0.0358424	0.688693
1183	1183	2	1	0.1	0 0.001404 1 0.001597 2 0.002307 3 0.007353 4 0.008339 5 0.010378 6 0.011031 7 0.016216 8 0.029366 9 0.034842 10 0.041641 11 0.067058 12 0.075141 13 0.078901 14 0.098877 15 0.105384 16 0.106535 17 0.140870 18 0.186855 19 0.873733 Name: abGC, dtype: float64	4	20		0.873733	0.0555393	FS203			abGC
1184	1184	18	0	0.9	0 0.998596 1 0.998403 2 0.997693 3 0.992647 4 0.991661 5 0.989622 6 0.988969 7 0.983784 8 0.970634 9 0.965158 10 0.958359 11 0.932942 12 0.924859 13 0.921099 14 0.901123 15 0.894616 16 0.893465 17 0.859130 18 0.813145 19 0.126267 Name: mGC, dtype: float64	4	20		0.998596	0.0493845	FS203			mGC
1185	1185					5	20	414			FS203	-0.0367825	0.680758
1186	1186	4	4	0.2	0 0.001392 1 0.001787 2 0.001907 3 0.002934 4 0.003130 5 0.004617 6 0.004957 7 0.005973 8 0.012835 9 0.015736 10 0.035889 11 0.050543 12 0.057880 13 0.060096 14 0.104845 15 0.152933 16 0.340025 17 0.374606 18 0.465777 19 0.686871 Name: abGC, dtype: float64	5	20		0.686871	0.0512544	FS203			abGC
1187	1187	16	1	0.8	0 0.998608 1 0.998213 2 0.998093 3 0.997066 4 0.996870 5 0.995383 6 0.995043 7 0.994027 8 0.987165 9 0.984264 10 0.964111 11 0.949457 12 0.942120 13 0.939904 14 0.895155 15 0.847067 16 0.659975 17 0.625394 18 0.534223 19 0.313129 Name: mGC, dtype: float64	5	20		0.998608	0.0496864	FS203			mGC
1188	1188					6	20	417			FS203	-0.0321872	0.685508
1189	1189	5	3	0.25	0 0.000971 1 0.001637 2 0.001681 3 0.002321 4 0.004826 5 0.005034 6 0.006022 7 0.010826 8 0.017986 9 0.021720 10 0.024694 11 0.032553 12 0.037821 13 0.043228 14 0.076942 15 0.204726 16 0.225860 17 0.333253 18 0.456929 19 0.791217 Name: abGC, dtype: float64	6	20		0.791217	0.0534169	FS203			abGC
1190	1190	15	2	0.75	0 0.999029 1 0.998363 2 0.998319 3 0.997679 4 0.995174 5 0.994966 6 0.993978 7 0.989174 8 0.982014 9 0.978280 10 0.975306 11 0.967447 12 0.962179 13 0.956772 14 0.923058 15 0.795274 16 0.774140 17 0.666747 18 0.543071 19 0.208783 Name: mGC, dtype: float64	6	20		0.999029	0.048861	FS203			mGC
1191	1191					7	20	438			FS203	-0.0360795	0.675597
1192	1192	4	2	0.2	0 0.001688 1 0.001690 2 0.002299 3 0.002947 4 0.003080 5 0.007590 6 0.011511 7 0.016966 8 0.021364 9 0.030438 10 0.039813 11 0.059042 12 0.061675 13 0.083586 14 0.094355 15 0.094360 16 0.170320 17 0.178910 18 0.357438 19 0.898336 Name: abGC, dtype: float64	7	20		0.898336	0.0517804	FS203			abGC
1193	1193	16	0	0.8	0 0.998312 1 0.998310 2 0.997701 3 0.997053 4 0.996920 5 0.992410 6 0.988489 7 0.983034 8 0.978636 9 0.969562 10 0.960187 11 0.940958 12 0.938325 13 0.916414 14 0.905645 15 0.905640 16 0.829680 17 0.821090 18 0.642562 19 0.101664 Name: mGC, dtype: float64	7	20		0.998312	0.0495549	FS203			mGC
1194	1194					8	20	423			FS203	-0.0307922	0.69611
1195	1195	3	2	0.15	0 0.002350 1 0.003493 2 0.003762 3 0.004097 4 0.006835 5 0.010223 6 0.016677 7 0.018288 8 0.022393 9 0.024812 10 0.024857 11 0.029364 12 0.030450 13 0.097494 14 0.115323 15 0.148942 16 0.159067 17 0.199900 18 0.354884 19 0.667482 Name: abGC, dtype: float64	8	20		0.667482	0.0555025	FS203			abGC
1196	1196	17	0	0.85	0 0.997650 1 0.996507 2 0.996238 3 0.995903 4 0.993165 5 0.989777 6 0.983323 7 0.981712 8 0.977607 9 0.975188 10 0.975143 11 0.970636 12 0.969550 13 0.902506 14 0.884677 15 0.851058 16 0.840933 17 0.800100 18 0.645116 19 0.332518 Name: mGC, dtype: float64	8	20		0.99765	0.049029	FS203			mGC
1197	1197					9	20	419			FS203	-0.0366	0.683111
1198	1198	4	1	0.2	0 0.001042 1 0.002372 2 0.004134 3 0.009985 4 0.011961 5 0.014723 6 0.016118 7 0.016438 8 0.016786 9 0.018146 10 0.028143 11 0.032761 12 0.035459 13 0.044519 14 0.049012 15 0.084345 16 0.190286 17 0.245726 18 0.261177 19 0.854926 Name: abGC, dtype: float64	9	20		0.854926	0.0554664	FS203			abGC
1199	1199	16	0	0.8	0 0.998958 1 0.997628 2 0.995866 3 0.990015 4 0.988039 5 0.985277 6 0.983882 7 0.983562 8 0.983214 9 0.981854 10 0.971857 11 0.967239 12 0.964541 13 0.955481 14 0.950988 15 0.915655 16 0.809714 17 0.754274 18 0.738823 19 0.145074 Name: mGC, dtype: float64	9	20		0.998958	0.0486334	FS203			mGC

## Sheet: Fig3A
	population	roi_id	mGC-ness
0	abGC	0000-0058-0229	-1.91611
1		0000-0082-0389	-1.52992
2		0000-0088-0299	-1.79763
3		0000-0099-0153	-2.83892
4		0000-0103-0405	-1.41896
5		0000-0110-0146	-3.61516
6		0000-0135-0426	-1.14411
7		0000-0155-0316	-1.76134
8		0000-0159-0075	-1.63959
9		0000-0187-0091	-1.83981
10		0000-0200-0288	-0.70065
11		0000-0224-0139	-1.24783
12		0000-0225-0232	-0.872351
13		0000-0258-0366	-2.79196
14		0000-0269-0243	-0.764269
15		0000-0316-0232	-1.39476
16		0000-0324-0053	-2.57267
17		0001-0060-0184	-2.79919
18		0001-0060-0213	-1.81371
19		0001-0081-0445	-0.204364
20		0001-0175-0336	-0.661725
21		0001-0182-0132	-1.77903
22		0001-0258-0365	-1.86325
23		0001-0270-0242	-1.08056
24		0001-0278-0097	-1.13746
25		0002-0050-0338	-1.11201
26		0002-0053-0457	-0.70337
27		0002-0098-0170	-1.57485
28		0002-0106-0098	-2.00529
29		0002-0115-0136	-0.650468
30		0002-0121-0329	-0.504273
31		0002-0139-0425	-1.31211
32		0002-0145-0115	-4.87965
33		0002-0165-0080	-0.110402
34		0002-0229-0394	-1.5138
35		0002-0406-0218	-0.538911
36		0002-0458-0332	-0.674489
37	mGC	0000-0060-0418	4.91183
38		0000-0065-0129	4.71733
39		0000-0076-0452	4.97817
40		0000-0077-0207	6.31786
41		0000-0087-0329	4.46654
42		0000-0091-0082	5.55037
43		0000-0095-0436	8.66449
44		0000-0098-0460	3.0851
45		0000-0106-0093	3.46751
46		0000-0106-0314	4.32187
47		0000-0115-0427	8.1327
48		0000-0116-0133	3.40666
49		0000-0119-0161	7.56484
50		0000-0123-0249	3.54975
51		0000-0124-0275	2.3663
52		0000-0138-0360	3.48099
53		0000-0163-0091	4.56568
54		0000-0175-0342	2.55665
55		0000-0184-0201	3.75198
56		0000-0186-0263	6.35458
57		0000-0200-0369	5.40324
58		0000-0213-0156	5.06854
59		0000-0223-0410	3.0421
60		0000-0241-0245	4.29141
61		0000-0247-0349	8.62101
62		0000-0250-0312	4.9238
63		0000-0252-0169	3.66243
64		0000-0255-0078	8.26345
65		0000-0257-0457	5.5969
66		0000-0258-0292	5.37766
67		0000-0286-0397	3.95962
68		0000-0295-0372	5.199
69		0000-0296-0125	3.86389
70		0000-0329-0093	3.91434
71		0000-0376-0296	9.16989
72		0000-0395-0162	6.40192
73		0000-0417-0412	12.0973
74		0000-0447-0125	5.05542
75		0000-0447-0230	3.30994
76		0000-0461-0260	8.69778
77		0001-0031-0186	8.13778
78		0001-0041-0318	5.78191
79		0001-0051-0154	4.44609
80		0001-0063-0107	4.59141
81		0001-0066-0193	6.34817
82		0001-0067-0349	5.74491
83		0001-0090-0193	6.0991
84		0001-0095-0064	6.82277
85		0001-0098-0343	4.51759
86		0001-0104-0276	5.74307
87		0001-0158-0393	4.79184
88		0001-0160-0171	6.15329
89		0001-0172-0060	3.54321
90		0001-0187-0262	5.91514
91		0001-0225-0408	5.6691
92		0001-0240-0466	6.88644
93		0001-0242-0243	3.61551
94		0001-0244-0219	11.3254
95		0001-0248-0347	9.8653
96		0001-0250-0311	5.88367
97		0001-0252-0168	2.99222
98		0001-0259-0289	6.90392
99		0001-0296-0371	6.17161
100		0001-0346-0276	8.96009
101		0001-0403-0051	2.52526
102		0001-0463-0255	7.08565
103		0001-0485-0176	8.74637
104		0001-0485-0266	7.173
105		0002-0031-0461	6.74811
106		0002-0033-0248	8.07214
107		0002-0035-0379	3.12088
108		0002-0043-0434	3.07318
109		0002-0069-0112	8.93763
110		0002-0075-0447	4.6335
111		0002-0076-0209	4.09006
112		0002-0081-0260	4.38598
113		0002-0084-0341	6.65975
114		0002-0094-0084	4.0701
115		0002-0110-0294	4.88307
116		0002-0118-0406	5.27933
117		0002-0176-0059	3.14959
118		0002-0209-0158	6.89836
119		0002-0255-0306	5.5559
120		0002-0255-0322	5.62257
121		0002-0265-0115	7.61631
122		0002-0286-0049	2.41362
123		0002-0302-0112	6.72465
124		0002-0319-0408	7.72503
125		0002-0324-0464	2.52729
126		0002-0353-0262	7.68361
127		0002-0364-0432	11.926
128		0002-0377-0441	7.76848
129		0002-0392-0452	8.98073
130		0002-0394-0179	4.77074
131		0002-0431-0314	5.2514
132		0002-0432-0343	8.95111
133		0002-0442-0271	4.98812
134		0003-0029-0253	6.05166
135		0003-0040-0436	4.5658
136		0003-0050-0389	5.49297
137		0003-0058-0150	3.26692
138		0003-0112-0351	4.20895
139		0003-0116-0059	3.57836
140		0003-0137-0095	8.45857
141		0003-0140-0370	3.60194
142		0003-0149-0310	7.66418
143		0003-0158-0409	5.34165
144		0003-0169-0220	6.98125
145		0003-0206-0275	7.12743
146		0003-0214-0466	4.45102
147		0003-0243-0217	7.74139
148		0003-0244-0193	3.99738
149		0003-0251-0286	5.52806
150		0003-0256-0174	4.94605
151		0003-0271-0451	5.30181
152		0003-0276-0421	3.39041
153		0003-0278-0263	4.27465
154		0003-0288-0152	4.48637
155		0003-0302-0275	6.69697
156		0003-0314-0122	4.44959
157		0003-0322-0247	4.20428
158		0003-0342-0043	2.58095
159		0003-0349-0282	5.34582
160		0003-0356-0226	2.94759
161		0003-0358-0242	5.32525
162		0003-0363-0213	4.53607
163		0003-0366-0401	4.7003
164		0003-0372-0325	4.45354
165		0003-0374-0105	2.55034
166		0003-0381-0204	3.73337
167		0003-0385-0140	3.80985
168		0003-0403-0219	3.88931
169		0003-0429-0091	2.19181
170		0003-0442-0398	3.13767
171		0003-0444-0127	3.71595
172		0003-0472-0455	5.73214
173		0003-0475-0421	5.31534
174		0003-0483-0394	4.21132
175		0003-0484-0304	3.64255
176		0003-0485-0110	4.24499
177		0003-0486-0350	6.00759

## Sheet: Fig3C_bottom
	Unnamed: 0	expt	stimStart	0
0	0	21504	14	0
1	1	21504	16	0
2	2	21504	21	0
3	3	21504	34	0
4	4	21504	38	0
5	5	21504	45	0
6	6	21504	49	0
7	7	21504	50	0
8	8	21504	51	0
9	9	21504	54	0
10	10	21504	55	0
11	11	21504	65	0
12	12	21504	76	0
13	13	21504	77	0
14	14	21504	79	0
15	15	21504	82	0
16	16	21504	84	0
17	17	21504	85	0
18	18	21504	86	0
19	19	21504	87	0
20	20	21504	95	0
21	21	21504	98	0
22	22	21504	99	0
23	23	21504	101	0
24	24	21504	102	-0.0326949
25	25	21504	103	0
26	26	21504	124	0
27	27	21504	126	0
28	28	21504	149	0
29	29	21504	156	0
30	30	21504	160	0.33605
31	31	21504	169	0
32	32	21504	179	0
33	33	21504	180	0
34	34	21504	183	0
35	35	21504	184	0
36	36	21504	189	0
37	37	21504	197	0
38	38	21504	200	0
39	39	21504	201	0
40	40	21504	206	0
41	41	21504	213	0
42	42	21504	215	0
43	43	21504	216	0
44	44	21504	217	0
45	45	21504	222	0
46	46	21504	234	0
47	47	21504	241	0
48	48	21504	243	0
49	49	21504	246	0
50	50	21504	255	0
51	51	21504	276	0
52	52	21504	281	0
53	53	21504	296	0
54	54	21504	300	0
55	55	21504	305	0
56	56	21504	306	0
57	57	21504	309	0
58	58	21504	310	0
59	59	21504	323	0
60	60	21504	329	0
61	61	21504	332	0
62	62	21504	334	0
63	63	21504	344	0
64	64	21504	350	0
65	65	21504	352	-0.914375
66	66	21504	360	0
67	67	21504	366	0
68	68	21504	377	-0.777678
69	69	21504	408	0
70	70	21504	410	0
71	71	21504	418	0
72	72	21504	422	0
73	73	21504	423	0
74	74	21504	428	0
75	75	21504	430	0
76	76	21504	438	0
77	77	21504	439	0
78	78	21504	443	0
79	79	21504	445	0
80	80	21504	451	0
81	81	21504	463	0
82	82	21504	470	0
83	83	21504	474	0
84	84	21504	491	0
85	85	21504	514	0
86	86	21504	518	0
87	87	21504	519	0
88	88	21504	525	0
89	89	21504	530	0
90	90	21504	538	0
91	91	21504	551	2.62255
92	92	21504	553	0
93	93	21504	561	0.271354
94	94	21504	569	0
95	95	21504	571	0
96	96	21504	577	0
97	97	21504	582	0
98	98	21504	595	0
99	99	21504	596	0
100	100	21504	599	0
101	101	21504	611	0
102	102	21504	615	0
103	103	21504	624	0
104	104	21504	628	0
105	105	21504	640	0
106	106	21504	647	0
107	107	21504	656	-1.01425
108	108	21504	664	0
109	109	21504	666	-3.52118
110	110	21504	670	0
111	111	21504	674	0
112	112	21504	679	0
113	113	21504	682	0
114	114	21504	686	0
115	115	21504	690	0
116	116	21504	691	0
117	117	21504	693	0
118	118	21504	695	0
119	119	21504	697	0
120	120	21504	699	0
121	121	21504	705	0
122	122	21504	706	0
123	123	21504	709	0
124	124	21504	715	0
125	125	21504	722	0
126	126	21504	723	0
127	127	21504	725	0
128	128	21504	734	0
129	129	21504	742	0
130	130	21504	743	0
131	131	21504	745	0
132	132	21504	746	0
133	133	21504	747	0
134	134	21504	748	0
135	135	21504	756	0
136	136	21504	759	0
137	137	21504	761	0
138	138	21504	762	0
139	139	21504	765	0
140	140	21504	766	0
141	141	21504	768	0
142	142	21504	770	0
143	143	21504	773	0
144	144	21504	774	0
145	145	21504	775	0
146	146	21504	776	0
147	147	21504	777	0
148	148	21504	784	0
149	149	21504	785	0
150	150	21504	792	0
151	151	21504	797	0
152	152	21504	798	0
153	153	21504	800	0
154	154	21504	801	0
155	155	21504	804	0
156	156	21504	805	0
157	157	21504	807	0.54521
158	158	21504	810	0.564966
159	159	21504	812	0
160	160	21504	816	0
161	161	21504	817	0
162	162	21504	818	0
163	163	21504	819	0
164	164	21504	827	0
165	165	21504	828	0
166	166	21504	829	0
167	167	21504	830	0
168	168	21504	843	-0.627066
169	169	21504	848	0
170	170	21504	850	0
171	171	21504	851	0
172	172	21504	856	0
173	173	21504	857	0
174	174	21504	861	0
175	175	21504	862	0
176	176	21504	881	0
177	177	21504	882	0
178	178	21504	883	0
179	179	21504	884	0
180	180	21504	896	0
181	181	21504	897	0
182	182	21504	901	0
183	183	21504	903	0
184	184	21504	914	0
185	185	21504	917	0
186	186	21504	918	0
187	187	21504	919	0
188	188	21504	920	0
189	189	21504	923	0
190	190	21504	924	0
191	191	21504	927	0
192	192	21504	933	0
193	193	21504	934	0
194	194	21504	938	0
195	195	21504	941	0
196	196	21504	942	0
197	197	21504	943	0
198	198	21504	944	0
199	199	21504	945	0
200	200	21504	947	0
201	201	21504	950	0
202	202	21504	951	0
203	203	21504	953	0
204	204	21504	955	0
205	205	21504	956	0
206	206	21504	967	0
207	207	21504	972	0
208	208	21504	973	0
209	209	21504	975	0
210	210	21504	980	0
211	211	21504	989	0
212	212	21504	998	0
213	213	21504	999	0
214	214	21504	1000	0
215	215	21504	1001	0
216	216	21504	1002	0
217	217	21504	1003	0
218	218	21504	1005	0
219	219	21504	1008	0
220	220	21504	1011	0
221	221	21504	1013	0
222	222	21504	1014	0
223	223	21504	1015	0
224	224	21504	1021	0
225	225	21504	1023	0
226	226	21504	1024	0
227	227	21504	1027	0
228	228	21504	1028	0
229	229	21504	1030	0
230	230	21504	1032	0
231	231	21504	1033	0
232	232	21504	1047	0
233	233	21504	1055	0
234	234	21504	1057	0
235	235	21504	1062	0
236	236	21504	1063	0
237	237	21504	1068	0
238	238	21504	1069	0
239	239	21504	1072	0
240	240	21504	1074	0
241	241	21504	1075	0
242	242	21504	1079	0
243	243	21504	1083	0
244	244	21504	1090	0
245	245	21504	1098	0
246	246	21504	1101	0
247	247	21504	1103	0
248	248	21504	1113	0
249	249	21504	1118	0
250	250	21504	1120	0
251	251	21504	1128	0
252	252	21504	1132	0
253	253	21504	1160	0
254	254	21504	1166	0
255	255	21504	1167	0
256	256	21504	1170	0
257	257	21504	1173	0
258	258	21504	1176	0
259	259	21504	1178	0
260	260	21504	1182	0
261	261	21504	1183	0
262	262	21504	1185	0
263	263	21504	1186	0
264	264	21504	1187	0
265	265	21504	1188	0
266	266	21504	1189	0
267	267	21504	1192	0
268	268	21504	1198	0
269	269	21504	1203	0
270	270	21504	1208	0
271	271	21504	1210	0
272	272	21504	1214	0
273	273	21504	1215	0
274	274	21504	1222	0
275	275	21504	1223	0
276	276	21504	1224	0
277	277	21504	1225	0
278	278	21504	1226	0
279	279	21504	1227	0
280	280	21504	1231	0
281	281	21504	1236	0
282	282	21504	1241	0
283	283	21504	1247	0
284	284	21504	1248	0
285	285	21504	1250	0
286	286	21504	1252	0
287	287	21504	1257	0
288	288	21504	1259	0
289	289	21504	1260	0
290	290	21504	1261	0
291	291	21504	1262	0
292	292	21504	1263	0
293	293	21504	1264	0
294	294	21504	1265	0
295	295	21504	1266	0
296	296	21504	1268	0
297	297	21504	1271	0
298	298	21504	1273	0
299	299	21504	1275	0
300	300	21504	1279	0
301	301	21504	1282	0
302	302	21504	1284	0
303	303	21504	1285	0
304	304	21504	1288	0
305	305	21504	1289	0
306	306	21504	1293	0
307	307	21504	1295	0
308	308	21504	1296	0
309	309	21504	1304	0
310	310	21504	1316	0
311	311	21504	1325	0
312	312	21504	1337	0
313	313	21504	1346	0
314	314	21504	1347	0
315	315	21504	1352	0
316	316	21504	1357	0
317	317	21504	1360	0
318	318	21504	1363	0
319	319	21504	1373	0
320	320	21504	1377	0
321	321	21504	1378	0
322	322	21504	1379	0
323	323	21504	1388	0
324	324	21504	1389	0
325	325	21504	1390	0
326	326	21504	1391	0
327	327	21504	1396	0
328	328	21504	1403	0
329	329	21504	1408	0
330	330	21504	1409	0
331	331	21504	1411	0
332	332	21504	1414	0
333	333	21504	1416	0
334	334	21504	1417	0
335	335	21504	1433	0
336	336	21504	1452	0
337	337	21504	1461	0
338	338	21504	1464	0
339	339	21504	1485	0
340	340	21504	1489	0
341	341	21504	1491	0
342	342	21504	1493	0
343	343	21504	1494	0
344	344	21504	1496	0
345	345	21504	1497	0
346	346	21504	1499	0
347	347	21504	1501	0
348	348	21504	1502	0
349	349	21504	1514	0
350	350	21504	1515	0
351	351	21504	1518	0
352	352	21504	1519	0
353	353	21504	1522	0
354	354	21504	1523	0
355	355	21504	1525	0
356	356	21504	1527	0
357	357	21504	1528	0
358	358	21504	1530	0
359	359	21504	1532	0
360	360	21504	1534	0
361	361	21504	1543	0
362	362	21504	1545	0
363	363	21504	1550	0
364	364	21504	1552	0
365	365	21504	1553	0
366	366	21504	1562	0
367	367	21504	1563	0
368	368	21504	1565	0
369	369	21504	1566	0
370	370	21504	1571	0
371	371	21504	1575	0
372	372	21504	1577	0
373	373	21504	1582	0
374	374	21504	1592	0
375	375	21504	1598	0
376	376	21504	1600	0
377	377	21504	1622	0
378	378	21504	1635	0.1208
379	379	21504	1639	0
380	380	21504	1641	0
381	381	21504	1652	0
382	382	21504	1653	0
383	383	21504	1655	0
384	384	21504	1658	0
385	385	21504	1659	0
386	386	21504	1660	0
387	387	21504	1661	0
388	388	21504	1678	0
389	389	21504	1679	0
390	390	21504	1681	0
391	391	21504	1682	0
392	392	21504	1684	0
393	393	21504	1686	0
394	394	21504	1687	0
395	395	21504	1689	0
396	396	21504	1695	0
397	397	21504	1700	0
398	398	21504	1703	0
399	399	21504	1704	0
400	400	21504	1705	0
401	401	21504	1714	0
402	402	21504	1715	0
403	403	21504	1718	0
404	404	21504	1719	0
405	405	21504	1721	0
406	406	21504	1723	0
407	407	21504	1724	0
408	408	21504	1726	0
409	409	21504	1728	0
410	410	21504	1729	0
411	411	21504	1730	0
412	412	21504	1733	0
413	413	21504	1734	0
414	414	21504	1735	0
415	415	21504	1737	0
416	416	21504	1739	0
417	417	21504	1743	0
418	418	21504	1745	0
419	419	21504	1746	0
420	420	21504	1747	0
421	421	21504	1751	0
422	422	21504	1759	0
423	423	21504	1761	0
424	424	21504	1767	0
425	425	21504	1769	0
426	426	21504	1772	0
427	427	21504	1779	0
428	428	21504	1780	0
429	429	21504	1785	0
430	430	21504	1786	0
431	431	21504	1788	0
432	432	21504	1799	0
433	433	21504	1806	0
434	434	21504	1808	0
435	435	21504	1823	0
436	436	21504	1824	0
437	437	21504	1828	0
438	438	21504	1836	0
439	439	21504	1853	0
440	440	21504	1857	0
441	441	21504	1859	0
442	442	21504	1868	0
443	443	21504	1876	0
444	444	21504	1881	0
445	445	21504	1882	0
446	446	21504	1884	0
447	447	21504	1887	0
448	448	21504	1890	0
449	449	21504	1891	0
450	450	21504	1892	0
451	451	21504	1899	0
452	452	21504	1903	0
453	453	21504	1904	0
454	454	21504	1908	0
455	455	21504	1909	0
456	456	21504	1927	0
457	457	21504	1932	0
458	458	21504	1940	0
459	459	21504	1943	0
460	460	21504	1959	0
461	461	21504	1966	0
462	462	21504	1975	0
463	463	21504	1977	0
464	464	21504	1979	0
465	465	21504	1987	0
466	466	21504	1995	0
467	467	21504	1996	0
468	468	21504	2002	0
469	469	21504	2005	0
470	470	21504	2006	0
471	471	21504	2010	0
472	472	21504	2017	0
473	473	21504	2018	0
474	474	21504	2021	0
475	475	21504	2029	0
476	476	21504	2036	0
477	477	21504	2037	0
478	478	21504	2038	0
479	479	21504	2044	0
480	480	21504	2053	0
481	481	21504	2055	0
482	482	21504	2063	0
483	483	21504	2069	0
484	484	21504	2071	0
485	485	21504	2081	0
486	486	21504	2083	0
487	487	21504	2084	0
488	488	21504	2085	0
489	489	21504	2097	0
490	490	21504	2111	0
491	491	21504	2113	0
492	492	21504	2117	0
493	493	21504	2119	0
494	494	21504	2120	0
495	495	21504	2125	0
496	496	21504	2132	0
497	497	21504	2138	0
498	498	21504	2140	0
499	499	21504	2145	0
500	500	21504	2148	0
501	501	21504	2158	0
502	502	21504	2162	0
503	503	21504	2165	0
504	504	21504	2167	0
505	505	21504	2168	0
506	506	21504	2176	0
507	507	21504	2179	0
508	508	21504	2192	0
509	509	21504	2195	0
510	510	21504	2228	0.104504
511	511	21504	2231	0
512	512	21504	2237	0
513	513	21504	2242	0
514	514	21504	2249	0
515	515	21504	2252	0
516	516	21504	2256	0
517	517	21504	2260	0
518	518	21504	2263	0
519	519	21504	2264	0
520	520	21504	2265	0
521	521	21504	2266	0
522	522	21504	2267	0
523	523	21504	2273	0
524	524	21504	2279	0
525	525	21504	2294	0
526	526	21504	2295	0
527	527	21504	2296	0
528	528	21504	2298	0
529	529	21504	2301	0
530	530	21504	2302	0
531	531	21504	2308	0
532	532	21504	2315	0
533	533	21504	2321	0
534	534	21504	2322	0
535	535	21504	2325	0
536	536	21504	2329	0
537	537	21504	2331	0
538	538	21504	2334	0
539	539	21504	2335	0
540	540	21504	2346	0
541	541	21504	2347	0
542	542	21504	2358	0
543	543	21504	2370	0
544	544	21504	2375	0
545	545	21504	2376	0
546	546	21504	2377	0
547	547	21504	2380	0
548	548	21504	2385	0
549	549	21504	2387	0
550	550	21504	2389	0
551	551	21504	2392	0
552	552	21504	2393	0
553	553	21504	2401	0
554	554	21504	2406	0
555	555	21504	2407	0
556	556	21504	2409	0
557	557	21504	2410	0
558	558	21504	2413	0
559	559	21504	2419	0
560	560	21504	2420	0
561	561	21504	2422	0
562	562	21504	2423	0
563	563	21504	2424	0
564	564	21504	2425	0
565	565	21504	2426	0
566	566	21504	2427	0.311536
567	567	21504	2428	0
568	568	21504	2429	0
569	569	21504	2430	0
570	570	21504	2433	0
571	571	21504	2435	0
572	572	21504	2442	0
573	573	21504	2448	0
574	574	21504	2449	0
575	575	21504	2453	0
576	576	21504	2456	0
577	577	21504	2457	0
578	578	21504	2458	0
579	579	21504	2464	0
580	580	21504	2468	0
581	581	21504	2481	0
582	582	21504	2482	0
583	583	21504	2483	0
584	584	21504	2485	0
585	585	21504	2486	0
586	586	21504	2489	0
587	587	21504	2493	0
588	588	21504	2494	0
589	589	21504	2495	0
590	590	21504	2496	0
591	591	21504	2497	0
592	592	21504	2499	0
593	593	21504	2500	0
594	594	21504	2502	0
595	595	21504	2503	0
596	596	21504	2504	0
597	597	21504	2505	0
598	598	21504	2506	0
599	599	21504	2509	0
600	600	21504	2513	0
601	601	21504	2514	0
602	602	21504	2516	0
603	603	21504	2518	0
604	604	21504	2519	0
605	605	21504	2520	0
606	606	21504	2521	0
607	607	21504	2522	0
608	608	21504	2526	0
609	609	21504	2533	0
610	610	21504	2534	0
611	611	21504	2535	0
612	612	21504	2536	0
613	613	21504	2537	0
614	614	21504	2549	0
615	615	21504	2552	0
616	616	21504	2553	0
617	617	21504	2555	0
618	618	21504	2556	0
619	619	21504	2557	0
620	620	21504	2558	0
621	621	21504	2561	0
622	622	21504	2565	0
623	623	21504	2566	0
624	624	21504	2568	0
625	625	21504	2572	0
626	626	21504	2579	0
627	627	21504	2580	0
628	628	21504	2581	0
629	629	21504	2582	0
630	630	21504	2583	0
631	631	21504	2585	0
632	632	21504	2586	0
633	633	21504	2592	0
634	634	21504	2593	0
635	635	21504	2594	0
636	636	21504	2595	0
637	637	21504	2596	0
638	638	21504	2597	0
639	639	21504	2598	0
640	640	21504	2599	0
641	641	21504	2606	0
642	642	21504	2607	0
643	643	21504	2614	0
644	644	21504	2615	0
645	645	21504	2616	0
646	646	21504	2618	0
647	647	21504	2619	0
648	648	21504	2620	0
649	649	21504	2621	0
650	650	21504	2622	0
651	651	21504	2623	0
652	652	21504	2624	0
653	653	21504	2625	0
654	654	21504	2627	0
655	655	21504	2631	0
656	656	21504	2640	0
657	657	21504	2642	0
658	658	21504	2643	0
659	659	21504	2644	0
660	660	21504	2645	0
661	661	21504	2647	0
662	662	21504	2648	0
663	663	21504	2649	0
664	664	21504	2650	0
665	665	21504	2653	0
666	666	21504	2654	0
667	667	21504	2656	0
668	668	21504	2657	0
669	669	21504	2664	0
670	670	21504	2665	0
671	671	21504	2668	0
672	672	21504	2669	0
673	673	21504	2670	0
674	674	21504	2673	0
675	675	21504	2677	0
676	676	21504	2680	0
677	677	21504	2687	0
678	678	21504	2700	0
679	679	21504	2704	0
680	680	21504	2711	0
681	681	21504	2714	0
682	682	21504	2715	0
683	683	21504	2718	0
684	684	21504	2719	0
685	685	21504	2724	0
686	686	21504	2725	0
687	687	21504	2734	0
688	688	21504	2744	0
689	689	21504	2745	0
690	690	21504	2746	0
691	691	21504	2753	0
692	692	21504	2754	0
693	693	21504	2758	0
694	694	21504	2760	0
695	695	21504	2761	0
696	696	21504	2762	0
697	697	21504	2763	0
698	698	21506	15	0
699	699	21506	28	0
700	700	21506	40	0
701	701	21506	43	0
702	702	21506	54	0
703	703	21506	59	0
704	704	21506	61	0
705	705	21506	64	0
706	706	21506	69	0
707	707	21506	103	0
708	708	21506	113	0
709	709	21506	119	0
710	710	21506	121	0
711	711	21506	123	0
712	712	21506	139	0
713	713	21506	149	0
714	714	21506	158	0
715	715	21506	174	0
716	716	21506	184	0
717	717	21506	189	0
718	718	21506	190	0
719	719	21506	192	0
720	720	21506	208	0
721	721	21506	211	0
722	722	21506	223	0
723	723	21506	225	0
724	724	21506	226	0
725	725	21506	230	0
726	726	21506	232	0
727	727	21506	233	0
728	728	21506	234	0
729	729	21506	237	0
730	730	21506	239	0
731	731	21506	242	0
732	732	21506	247	0
733	733	21506	259	0
734	734	21506	261	0
735	735	21506	268	0
736	736	21506	277	0
737	737	21506	280	0
738	738	21506	283	0
739	739	21506	285	0
740	740	21506	288	0
741	741	21506	289	0
742	742	21506	290	0
743	743	21506	291	0
744	744	21506	297	0
745	745	21506	300	0
746	746	21506	302	0
747	747	21506	304	0
748	748	21506	305	0
749	749	21506	306	0
750	750	21506	310	0
751	751	21506	313	0
752	752	21506	319	0
753	753	21506	320	0
754	754	21506	321	0
755	755	21506	330	0
756	756	21506	332	0
757	757	21506	333	0
758	758	21506	334	0
759	759	21506	335	0
760	760	21506	336	0
761	761	21506	341	0
762	762	21506	342	0
763	763	21506	344	0
764	764	21506	345	0
765	765	21506	346	0
766	766	21506	352	0
767	767	21506	355	0
768	768	21506	357	0
769	769	21506	364	0
770	770	21506	365	0
771	771	21506	369	0
772	772	21506	370	0
773	773	21506	373	0
774	774	21506	375	0
775	775	21506	376	0
776	776	21506	377	0
777	777	21506	378	0
778	778	21506	379	0
779	779	21506	384	0
780	780	21506	385	0
781	781	21506	386	0
782	782	21506	387	0
783	783	21506	388	0
784	784	21506	389	0
785	785	21506	391	0
786	786	21506	392	0
787	787	21506	393	0
788	788	21506	396	0
789	789	21506	398	0
790	790	21506	399	0
791	791	21506	401	0
792	792	21506	403	0
793	793	21506	405	0
794	794	21506	406	0
795	795	21506	417	0
796	796	21506	427	0
797	797	21506	429	0
798	798	21506	430	0
799	799	21506	433	0
800	800	21506	434	0
801	801	21506	441	0
802	802	21506	444	0
803	803	21506	446	0
804	804	21506	451	0
805	805	21506	452	0
806	806	21506	457	0
807	807	21506	461	0
808	808	21506	462	0
809	809	21506	465	0
810	810	21506	466	0
811	811	21506	467	0
812	812	21506	471	0
813	813	21506	472	0
814	814	21506	475	0
815	815	21506	476	0
816	816	21506	478	0
817	817	21506	479	0
818	818	21506	480	0
819	819	21506	481	0
820	820	21506	482	0
821	821	21506	483	0
822	822	21506	486	0
823	823	21506	488	0
824	824	21506	489	0
825	825	21506	490	0
826	826	21506	491	0
827	827	21506	492	0
828	828	21506	493	0
829	829	21506	495	0
830	830	21506	504	0
831	831	21506	507	0
832	832	21506	510	0
833	833	21506	516	0
834	834	21506	517	0
835	835	21506	519	0
836	836	21506	520	0
837	837	21506	537	0
838	838	21506	538	0
839	839	21506	542	0
840	840	21506	557	0
841	841	21506	561	0
842	842	21506	569	0
843	843	21506	570	0
844	844	21506	572	0
845	845	21506	580	0
846	846	21506	581	0
847	847	21506	583	0
848	848	21506	584	0
849	849	21506	585	0
850	850	21506	586	0
851	851	21506	588	0
852	852	21506	594	0
853	853	21506	599	0
854	854	21506	604	0
855	855	21506	605	0
856	856	21506	606	0
857	857	21506	608	0
858	858	21506	610	0
859	859	21506	611	0
860	860	21506	612	0
861	861	21506	613	0
862	862	21506	619	0
863	863	21506	620	0
864	864	21506	623	0
865	865	21506	624	0
866	866	21506	625	0
867	867	21506	626	0
868	868	21506	627	0
869	869	21506	628	0
870	870	21506	629	0
871	871	21506	630	0
872	872	21506	631	0
873	873	21506	633	0
874	874	21506	636	0
875	875	21506	637	0
876	876	21506	638	0
877	877	21506	639	0
878	878	21506	640	0
879	879	21506	642	0
880	880	21506	644	0
881	881	21506	645	0
882	882	21506	648	0
883	883	21506	654	0
884	884	21506	655	0
885	885	21506	659	0
886	886	21506	661	0
887	887	21506	672	-0.451401
888	888	21506	677	0
889	889	21506	682	0
890	890	21506	685	0
891	891	21506	686	0
892	892	21506	687	0
893	893	21506	688	0
894	894	21506	697	0
895	895	21506	699	0
896	896	21506	700	0
897	897	21506	701	0
898	898	21506	706	0
899	899	21506	707	0
900	900	21506	708	0
901	901	21506	722	0
902	902	21506	724	0
903	903	21506	725	0
904	904	21506	726	0
905	905	21506	727	0
906	906	21506	735	0
907	907	21506	737	0
908	908	21506	739	0
909	909	21506	740	0
910	910	21506	742	0
911	911	21506	751	0
912	912	21506	752	0
913	913	21506	753	0
914	914	21506	755	0
915	915	21506	758	0
916	916	21506	759	0
917	917	21506	762	0
918	918	21506	778	0
919	919	21506	787	0
920	920	21506	790	0
921	921	21506	791	0
922	922	21506	792	0
923	923	21506	795	0
924	924	21506	805	0
925	925	21506	816	0
926	926	21506	822	0
927	927	21506	829	0
928	928	21506	831	0
929	929	21506	832	0
930	930	21506	833	0
931	931	21506	841	0
932	932	21506	842	0
933	933	21506	849	0
934	934	21506	855	0
935	935	21506	862	0
936	936	21506	870	0
937	937	21506	877	0
938	938	21506	882	0
939	939	21506	893	0
940	940	21506	896	0
941	941	21506	897	0
942	942	21506	901	0
943	943	21506	904	0
944	944	21506	920	0
945	945	21506	921	0
946	946	21506	922	0
947	947	21506	924	0
948	948	21506	925	0
949	949	21506	926	0
950	950	21506	927	0
951	951	21506	929	0
952	952	21506	930	0
953	953	21506	945	0
954	954	21506	948	0
955	955	21506	949	0
956	956	21506	950	0
957	957	21506	952	0
958	958	21506	959	0
959	959	21506	964	0
960	960	21506	966	0
961	961	21506	968	0
962	962	21506	971	0
963	963	21506	974	0
964	964	21506	978	0
965	965	21506	984	0
966	966	21506	986	0
967	967	21506	989	0
968	968	21506	992	0
969	969	21506	996	0
970	970	21506	997	0.870956
971	971	21506	1003	0
972	972	21506	1012	0
973	973	21506	1016	0
974	974	21506	1017	0
975	975	21506	1021	0
976	976	21506	1035	0
977	977	21506	1036	0
978	978	21506	1037	0
979	979	21506	1044	0
980	980	21506	1063	0
981	981	21506	1071	0
982	982	21506	1078	0
983	983	21506	1087	0
984	984	21506	1089	0
985	985	21506	1102	0
986	986	21506	1106	0
987	987	21506	1122	0
988	988	21506	1141	0
989	989	21506	1144	0
990	990	21506	1154	0
991	991	21506	1157	0
992	992	21506	1159	0
993	993	21506	1165	0
994	994	21506	1169	0
995	995	21506	1183	0
996	996	21506	1187	0
997	997	21506	1190	0
998	998	21506	1191	0
999	999	21506	1192	0
1000	1000	21506	1194	0
1001	1001	21506	1198	0
1002	1002	21506	1199	0
1003	1003	21506	1204	0
1004	1004	21506	1208	0
1005	1005	21506	1216	0
1006	1006	21506	1217	0
1007	1007	21506	1219	0
1008	1008	21506	1220	0
1009	1009	21506	1223	0
1010	1010	21506	1225	0
1011	1011	21506	1229	0
1012	1012	21506	1232	0
1013	1013	21506	1233	0
1014	1014	21506	1236	0
1015	1015	21506	1237	0
1016	1016	21506	1240	0
1017	1017	21506	1243	0
1018	1018	21506	1245	0
1019	1019	21506	1250	0
1020	1020	21506	1256	0
1021	1021	21506	1268	0
1022	1022	21506	1270	0
1023	1023	21506	1281	0
1024	1024	21506	1282	0
1025	1025	21506	1283	0
1026	1026	21506	1286	0
1027	1027	21506	1291	0
1028	1028	21506	1302	0
1029	1029	21506	1304	0
1030	1030	21506	1311	0
1031	1031	21506	1316	0
1032	1032	21506	1320	0
1033	1033	21506	1321	0
1034	1034	21506	1329	0
1035	1035	21506	1330	0
1036	1036	21506	1331	0
1037	1037	21506	1338	0
1038	1038	21506	1346	0
1039	1039	21506	1348	0
1040	1040	21506	1356	0
1041	1041	21506	1357	0
1042	1042	21506	1363	0
1043	1043	21506	1366	0
1044	1044	21506	1369	0
1045	1045	21506	1371	0
1046	1046	21506	1383	0
1047	1047	21506	1387	0
1048	1048	21506	1388	0
1049	1049	21506	1390	0
1050	1050	21506	1391	0
1051	1051	21506	1392	0
1052	1052	21506	1398	0
1053	1053	21506	1399	0
1054	1054	21506	1403	0
1055	1055	21506	1404	0
1056	1056	21506	1405	0
1057	1057	21506	1406	0
1058	1058	21506	1410	0
1059	1059	21506	1415	0
1060	1060	21506	1428	0
1061	1061	21506	1433	0
1062	1062	21506	1446	0
1063	1063	21506	1447	0
1064	1064	21506	1448	0
1065	1065	21506	1449	0
1066	1066	21506	1450	0
1067	1067	21506	1453	0
1068	1068	21506	1462	0
1069	1069	21506	1475	0
1070	1070	21506	1476	0
1071	1071	21506	1480	0
1072	1072	21506	1481	0
1073	1073	21506	1482	0
1074	1074	21506	1498	0
1075	1075	21506	1512	0
1076	1076	21506	1514	0
1077	1077	21506	1516	0
1078	1078	21506	1522	0
1079	1079	21506	1528	0
1080	1080	21506	1539	0
1081	1081	21506	1541	0
1082	1082	21506	1542	0
1083	1083	21506	1544	0
1084	1084	21506	1545	0
1085	1085	21506	1549	0
1086	1086	21506	1551	0
1087	1087	21506	1552	0
1088	1088	21506	1553	0
1089	1089	21506	1555	0
1090	1090	21506	1557	0
1091	1091	21506	1558	0
1092	1092	21506	1559	0
1093	1093	21506	1561	0
1094	1094	21506	1564	0
1095	1095	21506	1571	0
1096	1096	21506	1572	0
1097	1097	21506	1573	0
1098	1098	21506	1575	0
1099	1099	21506	1579	0
1100	1100	21506	1585	0
1101	1101	21506	1586	0
1102	1102	21506	1587	0
1103	1103	21506	1591	0
1104	1104	21506	1593	0
1105	1105	21506	1594	0
1106	1106	21506	1605	0
1107	1107	21506	1610	0
1108	1108	21506	1615	0
1109	1109	21506	1617	0
1110	1110	21506	1622	0
1111	1111	21506	1629	0
1112	1112	21506	1630	0
1113	1113	21506	1631	0
1114	1114	21506	1633	0
1115	1115	21506	1634	0
1116	1116	21506	1642	0
1117	1117	21506	1643	0
1118	1118	21506	1644	0
1119	1119	21506	1645	0
1120	1120	21506	1646	0
1121	1121	21506	1647	0
1122	1122	21506	1648	0
1123	1123	21506	1664	0
1124	1124	21506	1665	0
1125	1125	21506	1666	0
1126	1126	21506	1668	0
1127	1127	21506	1670	0
1128	1128	21506	1678	0
1129	1129	21506	1679	0
1130	1130	21506	1683	0
1131	1131	21506	1685	0
1132	1132	21506	1686	0
1133	1133	21506	1695	0
1134	1134	21506	1696	0
1135	1135	21506	1698	0
1136	1136	21506	1699	0
1137	1137	21506	1713	0
1138	1138	21506	1714	0
1139	1139	21506	1715	0
1140	1140	21506	1717	0
1141	1141	21506	1718	0
1142	1142	21506	1734	0
1143	1143	21506	1736	0
1144	1144	21506	1742	0
1145	1145	21506	1743	0
1146	1146	21506	1745	0
1147	1147	21506	1749	0
1148	1148	21506	1751	0
1149	1149	21506	1753	0
1150	1150	21506	1754	0
1151	1151	21506	1755	0
1152	1152	21506	1761	0
1153	1153	21506	1763	0
1154	1154	21506	1775	0
1155	1155	21506	1778	0
1156	1156	21506	1793	0
1157	1157	21506	1794	0
1158	1158	21506	1801	0
1159	1159	21506	1802	0
1160	1160	21506	1804	0
1161	1161	21506	1806	0
1162	1162	21506	1814	0
1163	1163	21506	1815	0
1164	1164	21506	1819	0
1165	1165	21506	1820	0
1166	1166	21506	1821	0
1167	1167	21506	1822	0
1168	1168	21506	1823	0
1169	1169	21506	1829	0
1170	1170	21506	1833	0
1171	1171	21506	1840	0
1172	1172	21506	1842	0
1173	1173	21506	1843	0
1174	1174	21506	1844	0
1175	1175	21506	1849	0
1176	1176	21506	1850	0
1177	1177	21506	1851	0
1178	1178	21506	1852	0
1179	1179	21506	1855	0
1180	1180	21506	1856	0
1181	1181	21506	1864	0
1182	1182	21506	1865	0
1183	1183	21506	1867	0
1184	1184	21506	1868	0
1185	1185	21506	1869	0
1186	1186	21506	1873	0
1187	1187	21506	1879	0
1188	1188	21506	1880	0
1189	1189	21506	1886	0
1190	1190	21506	1887	0
1191	1191	21506	1888	0
1192	1192	21506	1889	0
1193	1193	21506	1890	0
1194	1194	21506	1892	0
1195	1195	21506	1893	0
1196	1196	21506	1894	0
1197	1197	21506	1895	0
1198	1198	21506	1897	0
1199	1199	21506	1898	0
1200	1200	21506	1899	0
1201	1201	21506	1902	0
1202	1202	21506	1903	0
1203	1203	21506	1905	0
1204	1204	21506	1907	0
1205	1205	21506	1908	0
1206	1206	21506	1917	0
1207	1207	21506	1919	0
1208	1208	21506	1922	0
1209	1209	21506	1934	0
1210	1210	21506	1937	0
1211	1211	21506	1944	0
1212	1212	21506	1946	0
1213	1213	21506	1950	0
1214	1214	21506	1952	0
1215	1215	21506	1953	0
1216	1216	21506	1967	0
1217	1217	21506	1968	0
1218	1218	21506	1969	0
1219	1219	21506	1970	0
1220	1220	21506	1971	0
1221	1221	21506	1972	0
1222	1222	21506	1973	0
1223	1223	21506	1984	0
1224	1224	21506	1989	0
1225	1225	21506	1991	0
1226	1226	21506	1994	0
1227	1227	21506	2002	0
1228	1228	21506	2010	0
1229	1229	21506	2011	0
1230	1230	21506	2012	0
1231	1231	21506	2013	0
1232	1232	21506	2015	0
1233	1233	21506	2016	0
1234	1234	21506	2017	0
1235	1235	21506	2018	0
1236	1236	21506	2020	0
1237	1237	21506	2024	0
1238	1238	21506	2028	0
1239	1239	21506	2034	0
1240	1240	21506	2035	0
1241	1241	21506	2036	0
1242	1242	21506	2037	0
1243	1243	21506	2042	0
1244	1244	21506	2043	0
1245	1245	21506	2053	0
1246	1246	21506	2058	0
1247	1247	21506	2071	0
1248	1248	21506	2080	0
1249	1249	21506	2081	0
1250	1250	21506	2082	0
1251	1251	21506	2085	0
1252	1252	21506	2089	0
1253	1253	21506	2095	0
1254	1254	21506	2097	0
1255	1255	21506	2113	0
1256	1256	21506	2118	0
1257	1257	21506	2119	0
1258	1258	21506	2120	0
1259	1259	21506	2122	0
1260	1260	21506	2125	0
1261	1261	21506	2127	0
1262	1262	21506	2129	0
1263	1263	21506	2130	0
1264	1264	21506	2133	0
1265	1265	21506	2134	0
1266	1266	21506	2136	0
1267	1267	21506	2147	0
1268	1268	21506	2148	0
1269	1269	21506	2149	0
1270	1270	21506	2151	0
1271	1271	21506	2154	0
1272	1272	21506	2170	0
1273	1273	21506	2171	0
1274	1274	21506	2172	0
1275	1275	21506	2183	0
1276	1276	21506	2190	0
1277	1277	21506	2198	0
1278	1278	21506	2201	0
1279	1279	21506	2207	0
1280	1280	21506	2213	0
1281	1281	21506	2224	0
1282	1282	21506	2225	0
1283	1283	21506	2227	0
1284	1284	21506	2233	0
1285	1285	21506	2234	0
1286	1286	21506	2235	0
1287	1287	21506	2236	0
1288	1288	21506	2238	0
1289	1289	21506	2241	0
1290	1290	21506	2248	0
1291	1291	21506	2250	0
1292	1292	21506	2251	0
1293	1293	21506	2252	0
1294	1294	21506	2254	0
1295	1295	21506	2256	0
1296	1296	21506	2258	0
1297	1297	21506	2263	0
1298	1298	21506	2266	0
1299	1299	21506	2268	0
1300	1300	21506	2269	0
1301	1301	21506	2271	0
1302	1302	21506	2272	0
1303	1303	21506	2280	0
1304	1304	21506	2289	0
1305	1305	21506	2291	0
1306	1306	21506	2292	0
1307	1307	21506	2293	0
1308	1308	21506	2294	0
1309	1309	21506	2295	0
1310	1310	21506	2296	0
1311	1311	21506	2298	0
1312	1312	21506	2299	0
1313	1313	21506	2300	0
1314	1314	21506	2307	0
1315	1315	21506	2308	0
1316	1316	21506	2309	0
1317	1317	21506	2319	0
1318	1318	21506	2322	0
1319	1319	21506	2323	0
1320	1320	21506	2325	0
1321	1321	21506	2326	0
1322	1322	21506	2327	0
1323	1323	21506	2331	0
1324	1324	21506	2338	0
1325	1325	21506	2339	0
1326	1326	21506	2341	0
1327	1327	21506	2361	0
1328	1328	21506	2367	0
1329	1329	21506	2368	0
1330	1330	21506	2398	0
1331	1331	21506	2417	0
1332	1332	21506	2418	0
1333	1333	21506	2420	0
1334	1334	21506	2431	0
1335	1335	21506	2437	0
1336	1336	21506	2459	0
1337	1337	21506	2461	0
1338	1338	21506	2463	0
1339	1339	21506	2484	0
1340	1340	21506	2492	0
1341	1341	21506	2498	0
1342	1342	21506	2499	0
1343	1343	21506	2516	0
1344	1344	21506	2518	0
1345	1345	21506	2524	0
1346	1346	21506	2542	0
1347	1347	21506	2551	0
1348	1348	21506	2556	0
1349	1349	21506	2567	0
1350	1350	21506	2570	0
1351	1351	21506	2575	0
1352	1352	21506	2590	0
1353	1353	21506	2594	0
1354	1354	21506	2609	0
1355	1355	21506	2615	0
1356	1356	21506	2622	0
1357	1357	21506	2631	0
1358	1358	21506	2636	0
1359	1359	21506	2641	0
1360	1360	21506	2645	0
1361	1361	21506	2646	0
1362	1362	21506	2655	0
1363	1363	21506	2657	0
1364	1364	21506	2659	-0.316625
1365	1365	21506	2663	0
1366	1366	21506	2670	0
1367	1367	21506	2671	0
1368	1368	21506	2674	0
1369	1369	21506	2675	0
1370	1370	21506	2676	0
1371	1371	21506	2681	0
1372	1372	21506	2683	0
1373	1373	21506	2690	0
1374	1374	21506	2691	0.689154
1375	1375	21506	2703	0
1376	1376	21506	2705	0
1377	1377	21506	2708	0
1378	1378	21506	2716	0
1379	1379	21506	2723	0
1380	1380	21506	2724	0
1381	1381	21506	2727	0
1382	1382	21506	2730	0
1383	1383	21506	2735	0
1384	1384	21506	2738	0
1385	1385	21506	2741	0
1386	1386	21506	2745	0
1387	1387	21506	2747	0
1388	1388	21506	2750	0
1389	1389	21506	2752	0
1390	1390	21506	2754	0
1391	1391	21506	2758	0
1392	1392	21506	2764	0
1393	1393	21435	14	0
1394	1394	21435	15	0
1395	1395	21435	16	0
1396	1396	21435	17	0
1397	1397	21435	18	0
1398	1398	21435	20	0
1399	1399	21435	21	0
1400	1400	21435	22	0.743382
1401	1401	21435	23	0
1402	1402	21435	24	0
1403	1403	21435	25	0
1404	1404	21435	26	0
1405	1405	21435	27	0
1406	1406	21435	28	0
1407	1407	21435	29	0
1408	1408	21435	30	0
1409	1409	21435	31	0
1410	1410	21435	32	0
1411	1411	21435	33	0
1412	1412	21435	34	0
1413	1413	21435	36	0
1414	1414	21435	37	0
1415	1415	21435	38	0
1416	1416	21435	39	0
1417	1417	21435	40	0
1418	1418	21435	43	0
1419	1419	21435	44	0
1420	1420	21435	45	0
1421	1421	21435	46	-1.74993
1422	1422	21435	47	-1.70495
1423	1423	21435	48	0
1424	1424	21435	49	0
1425	1425	21435	50	0
1426	1426	21435	52	0
1427	1427	21435	55	0
1428	1428	21435	57	0
1429	1429	21435	58	0
1430	1430	21435	59	0
1431	1431	21435	60	0
1432	1432	21435	61	0
1433	1433	21435	62	0
1434	1434	21435	63	0
1435	1435	21435	64	0
1436	1436	21435	65	0
1437	1437	21435	67	0
1438	1438	21435	68	0
1439	1439	21435	69	0
1440	1440	21435	72	0
1441	1441	21435	73	0
1442	1442	21435	74	0
1443	1443	21435	75	0
1444	1444	21435	78	0
1445	1445	21435	81	0
1446	1446	21435	82	0
1447	1447	21435	83	0
1448	1448	21435	84	0
1449	1449	21435	85	0
1450	1450	21435	86	0
1451	1451	21435	87	0
1452	1452	21435	88	0
1453	1453	21435	93	0
1454	1454	21435	94	0
1455	1455	21435	95	0
1456	1456	21435	97	0
1457	1457	21435	98	0
1458	1458	21435	99	0
1459	1459	21435	101	0
1460	1460	21435	102	0
1461	1461	21435	103	0
1462	1462	21435	104	0
1463	1463	21435	105	0
1464	1464	21435	108	0
1465	1465	21435	109	0
1466	1466	21435	110	0
1467	1467	21435	111	0
1468	1468	21435	112	0
1469	1469	21435	113	0
1470	1470	21435	115	0
1471	1471	21435	116	0
1472	1472	21435	117	0
1473	1473	21435	118	0
1474	1474	21435	119	0
1475	1475	21435	120	0
1476	1476	21435	121	0
1477	1477	21435	122	0
1478	1478	21435	123	0
1479	1479	21435	125	0
1480	1480	21435	126	0
1481	1481	21435	127	0
1482	1482	21435	130	0
1483	1483	21435	131	0
1484	1484	21435	134	0
1485	1485	21435	137	0
1486	1486	21435	138	0
1487	1487	21435	145	0
1488	1488	21435	146	0
1489	1489	21435	147	0
1490	1490	21435	150	0
1491	1491	21435	153	0
1492	1492	21435	154	0
1493	1493	21435	156	0
1494	1494	21435	157	0
1495	1495	21435	159	0
1496	1496	21435	160	0
1497	1497	21435	163	0
1498	1498	21435	164	0
1499	1499	21435	165	0
1500	1500	21435	166	0
1501	1501	21435	172	0
1502	1502	21435	173	0
1503	1503	21435	174	0
1504	1504	21435	178	0
1505	1505	21435	180	0
1506	1506	21435	181	0
1507	1507	21435	182	0
1508	1508	21435	184	0
1509	1509	21435	185	0
1510	1510	21435	188	0
1511	1511	21435	191	0
1512	1512	21435	192	0
1513	1513	21435	194	0
1514	1514	21435	195	0
1515	1515	21435	196	0
1516	1516	21435	197	0
1517	1517	21435	200	0
1518	1518	21435	204	0
1519	1519	21435	205	0
1520	1520	21435	207	0
1521	1521	21435	210	0
1522	1522	21435	212	0
1523	1523	21435	213	0
1524	1524	21435	216	0
1525	1525	21435	218	0
1526	1526	21435	220	0
1527	1527	21435	222	0
1528	1528	21435	223	0
1529	1529	21435	227	0
1530	1530	21435	228	0
1531	1531	21435	229	0
1532	1532	21435	236	0
1533	1533	21435	237	0
1534	1534	21435	245	0
1535	1535	21435	258	0
1536	1536	21435	259	0
1537	1537	21435	261	0
1538	1538	21435	265	0
1539	1539	21435	269	0
1540	1540	21435	272	0
1541	1541	21435	273	0
1542	1542	21435	276	0
1543	1543	21435	278	0
1544	1544	21435	280	0
1545	1545	21435	284	0
1546	1546	21435	285	0
1547	1547	21435	288	0
1548	1548	21435	289	0
1549	1549	21435	290	0
1550	1550	21435	292	0
1551	1551	21435	293	0
1552	1552	21435	295	0
1553	1553	21435	296	0
1554	1554	21435	297	0
1555	1555	21435	298	0
1556	1556	21435	299	0
1557	1557	21435	303	0
1558	1558	21435	305	0
1559	1559	21435	306	0
1560	1560	21435	309	0
1561	1561	21435	310	0
1562	1562	21435	311	0
1563	1563	21435	320	0
1564	1564	21435	321	0
1565	1565	21435	332	0
1566	1566	21435	336	0
1567	1567	21435	337	0
1568	1568	21435	341	0
1569	1569	21435	342	0
1570	1570	21435	345	0
1571	1571	21435	346	0
1572	1572	21435	353	0
1573	1573	21435	357	0
1574	1574	21435	359	0
1575	1575	21435	361	0
1576	1576	21435	364	0
1577	1577	21435	365	0
1578	1578	21435	367	0
1579	1579	21435	368	0
1580	1580	21435	371	0
1581	1581	21435	378	0
1582	1582	21435	379	0
1583	1583	21435	380	0
1584	1584	21435	381	0
1585	1585	21435	382	0
1586	1586	21435	383	0
1587	1587	21435	384	0
1588	1588	21435	389	0
1589	1589	21435	392	0
1590	1590	21435	393	0
1591	1591	21435	394	0
1592	1592	21435	395	0
1593	1593	21435	396	0
1594	1594	21435	399	0
1595	1595	21435	400	0
1596	1596	21435	404	0
1597	1597	21435	406	0
1598	1598	21435	409	0
1599	1599	21435	410	0
1600	1600	21435	411	0
1601	1601	21435	412	0
1602	1602	21435	413	0
1603	1603	21435	417	0
1604	1604	21435	418	0
1605	1605	21435	420	0
1606	1606	21435	424	0
1607	1607	21435	425	0
1608	1608	21435	428	0
1609	1609	21435	429	0
1610	1610	21435	433	0
1611	1611	21435	434	0
1612	1612	21435	440	0
1613	1613	21435	445	0
1614	1614	21435	446	0
1615	1615	21435	447	0
1616	1616	21435	448	0
1617	1617	21435	450	0
1618	1618	21435	451	0
1619	1619	21435	458	0
1620	1620	21435	459	0
1621	1621	21435	462	0
1622	1622	21435	467	0
1623	1623	21435	469	0
1624	1624	21435	471	-1.21867
1625	1625	21435	475	0
1626	1626	21435	480	0
1627	1627	21435	483	0
1628	1628	21435	484	0
1629	1629	21435	487	0
1630	1630	21435	488	0
1631	1631	21435	491	0
1632	1632	21435	498	0
1633	1633	21435	499	0
1634	1634	21435	500	0
1635	1635	21435	505	0
1636	1636	21435	506	0
1637	1637	21435	507	0
1638	1638	21435	509	0
1639	1639	21435	511	0
1640	1640	21435	512	0
1641	1641	21435	514	0
1642	1642	21435	515	0
1643	1643	21435	517	0
1644	1644	21435	518	0
1645	1645	21435	519	0
1646	1646	21435	520	0
1647	1647	21435	526	0
1648	1648	21435	527	0
1649	1649	21435	530	0
1650	1650	21435	531	0
1651	1651	21435	536	0
1652	1652	21435	540	0
1653	1653	21435	541	0
1654	1654	21435	542	0
1655	1655	21435	548	0
1656	1656	21435	549	0
1657	1657	21435	550	0
1658	1658	21435	553	0.262413
1659	1659	21435	559	0
1660	1660	21435	562	0
1661	1661	21435	564	0
1662	1662	21435	565	0
1663	1663	21435	567	0
1664	1664	21435	580	0
1665	1665	21435	584	0
1666	1666	21435	589	0
1667	1667	21435	590	0
1668	1668	21435	591	0
1669	1669	21435	594	0
1670	1670	21435	598	0
1671	1671	21435	602	0
1672	1672	21435	609	0
1673	1673	21435	612	0
1674	1674	21435	615	0
1675	1675	21435	625	0
1676	1676	21435	629	0
1677	1677	21435	632	0
1678	1678	21435	633	0
1679	1679	21435	635	0
1680	1680	21435	638	0
1681	1681	21435	643	0
1682	1682	21435	644	0
1683	1683	21435	645	0
1684	1684	21435	646	0
1685	1685	21435	650	0
1686	1686	21435	651	0
1687	1687	21435	652	0
1688	1688	21435	653	0
1689	1689	21435	655	0
1690	1690	21435	658	0
1691	1691	21435	659	0
1692	1692	21435	660	0
1693	1693	21435	662	0
1694	1694	21435	664	0
1695	1695	21435	672	0
1696	1696	21435	673	0
1697	1697	21435	679	0
1698	1698	21435	685	0
1699	1699	21435	686	0
1700	1700	21435	688	0
1701	1701	21435	689	0
1702	1702	21435	694	0
1703	1703	21435	696	0
1704	1704	21435	698	0
1705	1705	21435	699	0
1706	1706	21435	702	0
1707	1707	21435	708	0
1708	1708	21435	711	0
1709	1709	21435	713	0
1710	1710	21435	714	0
1711	1711	21435	715	0
1712	1712	21435	718	0
1713	1713	21435	721	0
1714	1714	21435	722	0
1715	1715	21435	724	0
1716	1716	21435	726	-0.292606
1717	1717	21435	734	0
1718	1718	21435	740	0
1719	1719	21435	743	0
1720	1720	21435	745	0
1721	1721	21435	746	0
1722	1722	21435	753	0
1723	1723	21435	758	0
1724	1724	21435	762	0
1725	1725	21435	768	0
1726	1726	21435	773	0
1727	1727	21435	774	0
1728	1728	21435	780	0
1729	1729	21435	782	0
1730	1730	21435	783	0
1731	1731	21435	789	0
1732	1732	21435	793	0
1733	1733	21435	794	0
1734	1734	21435	798	0
1735	1735	21435	799	0
1736	1736	21435	800	0
1737	1737	21435	801	0
1738	1738	21435	805	0
1739	1739	21435	808	0
1740	1740	21435	809	0
1741	1741	21435	810	0
1742	1742	21435	811	0
1743	1743	21435	812	0
1744	1744	21435	815	0
1745	1745	21435	816	0
1746	1746	21435	817	0
1747	1747	21435	818	0
1748	1748	21435	822	0
1749	1749	21435	824	0
1750	1750	21435	832	0
1751	1751	21435	834	0
1752	1752	21435	835	0
1753	1753	21435	836	0
1754	1754	21435	839	0
1755	1755	21435	840	0
1756	1756	21435	844	0
1757	1757	21435	845	0
1758	1758	21435	847	0
1759	1759	21435	848	0
1760	1760	21435	849	0
1761	1761	21435	850	0
1762	1762	21435	853	0
1763	1763	21435	858	0
1764	1764	21435	864	0
1765	1765	21435	865	0
1766	1766	21435	866	0
1767	1767	21435	870	0
1768	1768	21435	871	0
1769	1769	21435	873	0
1770	1770	21435	877	0
1771	1771	21435	879	0
1772	1772	21435	880	0
1773	1773	21435	881	0
1774	1774	21435	882	0
1775	1775	21435	883	0
1776	1776	21435	886	0
1777	1777	21435	888	0
1778	1778	21435	894	0
1779	1779	21435	895	0
1780	1780	21435	896	0
1781	1781	21435	898	0
1782	1782	21435	900	0
1783	1783	21435	901	0
1784	1784	21435	903	0
1785	1785	21435	905	0
1786	1786	21435	910	0
1787	1787	21435	911	0
1788	1788	21435	920	0
1789	1789	21435	921	0
1790	1790	21435	922	0
1791	1791	21435	928	0
1792	1792	21435	929	0
1793	1793	21435	930	0
1794	1794	21435	937	0
1795	1795	21435	940	0
1796	1796	21435	945	0
1797	1797	21435	948	0
1798	1798	21435	951	0
1799	1799	21435	952	0
1800	1800	21435	954	0
1801	1801	21435	956	0
1802	1802	21435	961	0
1803	1803	21435	963	0
1804	1804	21435	966	0
1805	1805	21435	968	0
1806	1806	21435	969	0
1807	1807	21435	980	0
1808	1808	21435	981	0
1809	1809	21435	983	0
1810	1810	21435	985	0
1811	1811	21435	989	0
1812	1812	21435	990	0
1813	1813	21435	991	0
1814	1814	21435	994	0
1815	1815	21435	995	0
1816	1816	21435	996	0
1817	1817	21435	998	0
1818	1818	21435	999	0
1819	1819	21435	1000	0
1820	1820	21435	1001	0
1821	1821	21435	1002	0
1822	1822	21435	1003	0
1823	1823	21435	1005	0
1824	1824	21435	1008	0
1825	1825	21435	1009	0
1826	1826	21435	1013	0
1827	1827	21435	1014	0
1828	1828	21435	1019	0
1829	1829	21435	1020	0
1830	1830	21435	1021	0
1831	1831	21435	1027	0
1832	1832	21435	1031	0
1833	1833	21435	1032	0
1834	1834	21435	1033	0
1835	1835	21435	1035	0
1836	1836	21435	1036	0
1837	1837	21435	1038	0
1838	1838	21435	1040	0
1839	1839	21435	1044	0
1840	1840	21435	1045	0
1841	1841	21435	1046	0
1842	1842	21435	1047	0
1843	1843	21435	1049	0
1844	1844	21435	1053	0
1845	1845	21435	1055	0
1846	1846	21435	1059	0
1847	1847	21435	1060	0
1848	1848	21435	1061	0
1849	1849	21435	1062	0
1850	1850	21435	1063	0
1851	1851	21435	1064	0
1852	1852	21435	1065	0
1853	1853	21435	1072	0
1854	1854	21435	1073	0
1855	1855	21435	1074	0
1856	1856	21435	1076	0
1857	1857	21435	1079	0
1858	1858	21435	1080	0
1859	1859	21435	1081	0
1860	1860	21435	1082	0
1861	1861	21435	1086	0
1862	1862	21435	1088	0
1863	1863	21435	1091	0
1864	1864	21435	1092	0
1865	1865	21435	1095	0
1866	1866	21435	1096	0
1867	1867	21435	1102	0
1868	1868	21435	1104	0
1869	1869	21435	1105	0
1870	1870	21435	1107	0
1871	1871	21435	1108	0
1872	1872	21435	1109	0
1873	1873	21435	1110	0
1874	1874	21435	1111	0
1875	1875	21435	1114	0
1876	1876	21435	1116	0
1877	1877	21435	1117	0
1878	1878	21435	1118	0
1879	1879	21435	1119	0
1880	1880	21435	1121	0
1881	1881	21435	1122	0
1882	1882	21435	1123	0
1883	1883	21435	1124	0
1884	1884	21435	1125	0
1885	1885	21435	1126	0
1886	1886	21435	1127	0
1887	1887	21435	1128	0
1888	1888	21435	1132	0
1889	1889	21435	1133	0
1890	1890	21435	1134	0
1891	1891	21435	1135	0
1892	1892	21435	1136	0
1893	1893	21435	1137	0
1894	1894	21435	1138	0
1895	1895	21435	1139	0
1896	1896	21435	1140	0
1897	1897	21435	1141	0
1898	1898	21435	1142	0
1899	1899	21435	1144	0
1900	1900	21435	1145	0
1901	1901	21435	1146	0
1902	1902	21435	1147	0
1903	1903	21435	1148	0
1904	1904	21435	1150	0
1905	1905	21435	1151	0
1906	1906	21435	1152	0
1907	1907	21435	1153	0
1908	1908	21435	1154	0
1909	1909	21435	1157	0
1910	1910	21435	1158	0
1911	1911	21435	1164	0
1912	1912	21435	1168	0
1913	1913	21435	1169	0
1914	1914	21435	1172	0
1915	1915	21435	1175	0
1916	1916	21435	1178	0
1917	1917	21435	1182	0
1918	1918	21435	1183	0
1919	1919	21435	1184	0
1920	1920	21435	1185	0
1921	1921	21435	1186	0
1922	1922	21435	1190	0
1923	1923	21435	1191	0
1924	1924	21435	1192	0
1925	1925	21435	1193	0
1926	1926	21435	1194	0
1927	1927	21435	1198	0
1928	1928	21435	1200	0
1929	1929	21435	1201	0
1930	1930	21435	1202	0
1931	1931	21435	1204	0
1932	1932	21435	1205	0
1933	1933	21435	1206	0
1934	1934	21435	1207	0
1935	1935	21435	1208	0
1936	1936	21435	1209	0
1937	1937	21435	1211	0
1938	1938	21435	1212	0
1939	1939	21435	1213	0
1940	1940	21435	1214	0
1941	1941	21435	1215	0
1942	1942	21435	1221	0
1943	1943	21435	1225	0
1944	1944	21435	1229	0
1945	1945	21435	1230	0
1946	1946	21435	1231	0
1947	1947	21435	1232	0
1948	1948	21435	1233	0
1949	1949	21435	1234	0
1950	1950	21435	1235	0
1951	1951	21435	1236	0
1952	1952	21435	1237	0
1953	1953	21435	1238	0
1954	1954	21435	1240	0
1955	1955	21435	1241	0
1956	1956	21435	1242	0
1957	1957	21435	1243	0
1958	1958	21435	1244	0
1959	1959	21435	1245	0
1960	1960	21435	1247	0
1961	1961	21435	1249	0
1962	1962	21435	1250	0
1963	1963	21435	1251	0
1964	1964	21435	1254	0
1965	1965	21435	1256	0
1966	1966	21435	1257	0
1967	1967	21435	1260	0
1968	1968	21435	1262	0
1969	1969	21435	1265	0
1970	1970	21435	1266	0
1971	1971	21435	1267	0
1972	1972	21435	1268	0
1973	1973	21435	1269	0
1974	1974	21435	1274	0
1975	1975	21435	1275	0
1976	1976	21435	1279	0
1977	1977	21435	1283	0
1978	1978	21435	1284	0
1979	1979	21435	1289	0
1980	1980	21435	1290	0
1981	1981	21435	1296	0
1982	1982	21435	1297	0
1983	1983	21435	1300	0
1984	1984	21435	1301	0
1985	1985	21435	1302	0
1986	1986	21435	1303	0
1987	1987	21435	1304	0
1988	1988	21435	1306	0
1989	1989	21435	1307	0
1990	1990	21435	1308	0
1991	1991	21435	1313	0
1992	1992	21435	1319	0
1993	1993	21435	1320	0
1994	1994	21435	1321	0
1995	1995	21435	1322	0
1996	1996	21435	1323	0
1997	1997	21435	1324	0
1998	1998	21435	1329	0
[truncated: 720 more rows]

## Sheet: Fig3D
	Unnamed: 0	Unnamed: 1	Unnamed: 2	Unnamed: 3	dF/F	Unnamed: 5	Unnamed: 6	Unnamed: 7	Unnamed: 8	Unnamed: 9	Unnamed: 10	Unnamed: 11	Unnamed: 12	Unnamed: 13	Unnamed: 14	Unnamed: 15	Unnamed: 16	Unnamed: 17	Unnamed: 18	Unnamed: 19	Unnamed: 20	Unnamed: 21	Unnamed: 22	Unnamed: 23	Unnamed: 24	Unnamed: 25	Unnamed: 26	Unnamed: 27	Unnamed: 28	Unnamed: 29	Unnamed: 30	Unnamed: 31	Unnamed: 32	Unnamed: 33	Unnamed: 34	Unnamed: 35	Unnamed: 36	Unnamed: 37	Unnamed: 38	Unnamed: 39	Unnamed: 40	Unnamed: 41	Unnamed: 42	Unnamed: 43	Unnamed: 44	Unnamed: 45	Unnamed: 46	Unnamed: 47	Unnamed: 48
0				time	-4.96683	-4.75088	-4.53493	-4.31898	-4.10303	-3.88708	-3.67113	-3.45518	-3.23923	-3.02329	-2.80734	-2.59139	-2.37544	-2.15949	-1.94354	-1.72759	-1.51164	-1.29569	-1.07974	-0.863796	-0.647847	-0.431898	-0.215949	0	0.215949	0.431898	0.647847	0.863796	1.07974	1.29569	1.51164	1.72759	1.94354	2.15949	2.37544	2.59139	2.80734	3.02329	3.23923	3.45518	3.67113	3.88708	4.10303	4.31898	4.53493
1	cell #	population	type	expt
2	0	abGC	pro_abGC	21435	0.850233	0.673017	0.812849	0.642552	0.839418	0.778473	0.843979	0.706039	0.783701	0.839343	0.845328	0.828231	0.768749	0.803149	0.839107	0.885073	0.761876	0.609528	0.598163	0.634585	0.585265	0.471212	0.453371	0.640932	0.585612	0.569021	0.609164	0.633873	0.76985	0.76254	0.781703	0.781168	0.71796	0.699486	0.558709	0.604487	0.45503	0.434295	0.385279	0.356427	0.434315	0.413056	0.377949	0.278684	0.365323
3				21504	0.151444	0.140577	0.137918	0.00373659	0.183121	0.178313	0.0131141	0.0511384	0.0792727	0.034964	0.10426	0.11028	0.0082004	0.0612219	0.10656	0.0839372	0.0574429	0.115992	0.144085	0.135553	0.162069	0.209508	0.178643	0.12423	0.0617916	0.0711193	0.0124254	0.141895	0.0793222	0.0998868	0.246195	0.268501	0.141078	0.0704994	0.058301	0.0882745	0.0555476	0.0418154	0.0315029	-0.0314866	0.077284	0.130264	0.11645	0.086188	-0.000342351
4				21506	0.568518	0.644265	0.56243	0.388627	0.449419	0.638242	0.710785	0.776031	0.62	0.54432	0.605498	0.630061	0.578763	0.554834	0.690015	0.636322	0.496104	0.542322	0.552216	0.492981	0.446777	0.469216	0.501474	0.506321	0.444959	0.508676	0.591416	0.647381	0.568922	0.466824	0.389818	0.524464	0.491551	0.442121	0.426999	0.580649	0.503204	0.58762	0.571001	0.70422	0.636406	0.737072	0.697498	0.729817	0.772208
5			pro_mGC	21435	0.317773	0.676432	1.01742	0.882586	0.838812	0.786932	0.760833	0.712	0.900021	0.940821	0.769835	0.799905	0.794896	0.923373	0.894455	0.764338	0.81522	0.853237	0.991599	0.873361	1.08305	0.986378	0.850233	0.673017	0.812849	0.642552	0.839418	0.778473	0.843979	0.706039	0.783701	0.839343	0.845328	0.828231	0.768749	0.803149	0.839107	0.885073	0.761876	0.609528	0.598163	0.634585	0.585265	0.471212	0.453371
6				21504	-0.0352423	0.0873083	0.0126381	0.0609655	0.168085	0.124055	0.0716612	0.00215131	0.0688787	0.186631	0.233437	0.227343	0.202053	0.123557	0.133097	0.0454475	0.176614	0.12814	0.185978	0.271062	0.157259	0.0751705	0.0902951	0.177323	0.102591	0.097509	0.158372	0.159091	0.0591254	0.0779921	0.272866	0.402991	0.248887	0.233159	0.162897	0.0157512	0.061396	0.0942135	0.0412786	0.0413083	0.000377022	0.0691417	0.215761	0.193059	0.204831
7				21506	-0.01769	0.0559193	0.129676	0.0452758	0.0492087	0.12056	0.0432263	0.127901	0.10469	0.0978315	0.202267	0.150049	0.0104984	0.061181	0.118616	0.121939	0.0841709	0.14026	0.0974622	0.0136637	-0.0355315	-0.0752191	0.0860338	0.210908	0.170564	0.0848909	-0.0582407	-0.0529063	-0.00870214	-0.0465835	-0.0729914	-0.0930822	-0.00183566	-0.0166317	-0.00419813	0.118217	0.168481	0.0653907	0.104455	0.202314	0.0898426	0.079715	0.0783502	0.024719	0.0760748
8		mGC	pro_abGC	21435	2.99865	2.98874	2.99279	2.61234	2.35524	2.28736	2.54076	2.77141	2.58935	2.5039	2.39047	2.64306	2.65375	2.79927	2.86135	2.73589	2.53191	2.33562	2.28249	1.88923	1.83776	1.81791	2.18632	2.10752	1.68562	1.78539	1.65573	1.64155	1.59071	1.38551	1.35807	1.18053	1.1549	1.54685	1.52622	1.47248	1.32739	1.09233	0.874128	1.0483	0.874307	1.0088	1.12301	1.09186	1.24169
9				21504	0.495406	0.410437	0.395123	0.22487	0.217841	0.142929	0.0716444	0.00771796	0.110739	0.164988	0.349611	0.282594	0.293818	0.342144	0.643006	0.596474	0.375261	0.164829	0.0632601	0.199437	0.115771	0.161234	0.179889	0.331168	0.201239	0.305502	0.338104	0.467481	0.656679	0.873688	0.96463	0.968802	1.15104	0.970402	0.916139	1.09872	1.1938	1.26852	1.17519	1.09121	0.984129	0.594497	0.439405	0.553921	0.653195
10				21506	3.24976	3.5422	3.98586	4.01662	3.84651	4.46875	4.05206	4.31425	4.15614	3.71547	3.68124	3.82256	3.9567	3.96649	3.89103	3.81878	3.53195	3.45201	3.22483	3.02224	3.25798	2.93028	2.88302	2.69141	2.6475	2.77444	2.12464	1.84971	2.11809	2.48862	2.15407	1.93401	1.89157	2.25654	2.58981	2.50865	2.27235	2.09739	2.28133	2.07144	1.98584	2.2884	2.30836	2.12889	2.45711
11			pro_mGC	21435	3.94344	3.58575	2.94961	2.5016	2.81738	3.36661	3.33115	2.99407	2.90923	2.75511	2.80937	2.89236	2.98457	3.09081	2.64404	2.89647	2.90924	3.04715	3.0942	2.81286	2.69388	2.6045	2.99865	2.98874	2.99279	2.61234	2.35524	2.28736	2.54076	2.77141	2.58935	2.5039	2.39047	2.64306	2.65375	2.79927	2.86135	2.73589	2.53191	2.33562	2.28249	1.88923	1.83776	1.81791	2.18632
12				21504	0.0889486	0.145937	0.143468	0.0379047	-0.0535515	0.0404633	0.154714	0.126325	0.0611731	0.248603	0.312551	0.257899	0.335521	0.402099	0.166853	-0.00679595	0.162456	0.238488	0.275982	0.287967	0.417134	0.227962	0.267503	0.23717	0.165977	0.175775	-0.0173438	0.375155	0.389281	0.063265	0.0274395	0.129107	0.209685	0.300874	0.255329	0.158792	0.220098	0.181917	0.26202	0.0852655	0.413048	0.564842	0.742096	0.601307	0.636947
13				21506	0.359485	0.45583	0.115319	-0.0174502	0.206747	0.417158	0.206879	0.124922	0.2122	0.173948	0.0383775	0.158189	0.402385	0.460405	0.369011	0.142391	0.218042	0.142895	0.214706	0.242748	0.223049	0.0802775	0.154861	0.147083	0.149928	0.210609	0.45848	0.410231	0.387049	0.117671	0.0800692	0.046904	-0.075598	-0.0849192	-0.0359174	0.132222	0.16779	0.100902	0.112575	-0.0390036	0.186982	0.212346	0.064733	0.0244795	0.286734
14	1	abGC	pro_abGC	21435	0.673017	0.812849	0.642552	0.839418	0.778473	0.843979	0.706039	0.783701	0.839343	0.845328	0.828231	0.768749	0.803149	0.839107	0.885073	0.761876	0.609528	0.598163	0.634585	0.585265	0.471212	0.453371	0.640932	0.585612	0.569021	0.609164	0.633873	0.76985	0.76254	0.781703	0.781168	0.71796	0.699486	0.558709	0.604487	0.45503	0.434295	0.385279	0.356427	0.434315	0.413056	0.377949	0.278684	0.365323	0.372743
15				21504	0.0792727	0.034964	0.10426	0.11028	0.0082004	0.0612219	0.10656	0.0839372	0.0574429	0.115992	0.144085	0.135553	0.162069	0.209508	0.178643	0.12423	0.0617916	0.0711193	0.0124254	0.141895	0.0793222	0.0998868	0.246195	0.268501	0.141078	0.0704994	0.058301	0.0882745	0.0555476	0.0418154	0.0315029	-0.0314866	0.077284	0.130264	0.11645	0.086188	-0.000342351	0.026959	-0.0244324	-0.029285	0.0096493	-0.0355136	0.100985	0.10006	0.0451872
16				21506	0.710785	0.776031	0.62	0.54432	0.605498	0.630061	0.578763	0.554834	0.690015	0.636322	0.496104	0.542322	0.552216	0.492981	0.446777	0.469216	0.501474	0.506321	0.444959	0.508676	0.591416	0.647381	0.568922	0.466824	0.389818	0.524464	0.491551	0.442121	0.426999	0.580649	0.503204	0.58762	0.571001	0.70422	0.636406	0.737072	0.697498	0.729817	0.772208	0.671338	0.729237	0.64917	0.649775	0.690075	0.784013
17			pro_mGC	21435	0.147881	0.0942315	0.0170288	-0.000627056	0.0587167	0.137265	0.00971822	-0.0978057	-0.106013	0.01055	0.0867061	-0.0855236	-0.0717175	0.0849606	0.0877621	0.122956	0.132003	0.151729	0.0567736	0.0250136	0.150762	0.127527	-0.0115419	-0.0233029	0.0727097	0.0948354	0.182403	0.161412	0.0814174	0.0579541	0.14622	0.18415	0.0313194	0.104921	0.181741	0.214186	0.300208	0.271379	0.243124	0.188797	0.197764	0.147314	0.199204	0.193477	0.133341
18				21504	0.233437	0.227343	0.202053	0.123557	0.133097	0.0454475	0.176614	0.12814	0.185978	0.271062	0.157259	0.0751705	0.0902951	0.177323	0.102591	0.097509	0.158372	0.159091	0.0591254	0.0779921	0.272866	0.402991	0.248887	0.233159	0.162897	0.0157512	0.061396	0.0942135	0.0412786	0.0413083	0.000377022	0.0691417	0.215761	0.193059	0.204831	0.225146	0.197577	0.147749	0.047871	-0.0367775	0.205404	0.29609	0.197048	0.332583	0.408109
19				21506	0.0432263	0.127901	0.10469	0.0978315	0.202267	0.150049	0.0104984	0.061181	0.118616	0.121939	0.0841709	0.14026	0.0974622	0.0136637	-0.0355315	-0.0752191	0.0860338	0.210908	0.170564	0.0848909	-0.0582407	-0.0529063	-0.00870214	-0.0465835	-0.0729914	-0.0930822	-0.00183566	-0.0166317	-0.00419813	0.118217	0.168481	0.0653907	0.104455	0.202314	0.0898426	0.079715	0.0783502	0.024719	0.0760748	0.138644	0.11999	0.0822656	0.055983	-0.00908551	0.0255177
20		mGC	pro_abGC	21435	2.98874	2.99279	2.61234	2.35524	2.28736	2.54076	2.77141	2.58935	2.5039	2.39047	2.64306	2.65375	2.79927	2.86135	2.73589	2.53191	2.33562	2.28249	1.88923	1.83776	1.81791	2.18632	2.10752	1.68562	1.78539	1.65573	1.64155	1.59071	1.38551	1.35807	1.18053	1.1549	1.54685	1.52622	1.47248	1.32739	1.09233	0.874128	1.0483	0.874307	1.0088	1.12301	1.09186	1.24169	1.23152
21				21504	0.110739	0.164988	0.349611	0.282594	0.293818	0.342144	0.643006	0.596474	0.375261	0.164829	0.0632601	0.199437	0.115771	0.161234	0.179889	0.331168	0.201239	0.305502	0.338104	0.467481	0.656679	0.873688	0.96463	0.968802	1.15104	0.970402	0.916139	1.09872	1.1938	1.26852	1.17519	1.09121	0.984129	0.594497	0.439405	0.553921	0.653195	0.749534	0.826685	0.754996	0.458999	0.321419	0.32802	0.751428	0.552451
22				21506	4.05206	4.31425	4.15614	3.71547	3.68124	3.82256	3.9567	3.96649	3.89103	3.81878	3.53195	3.45201	3.22483	3.02224	3.25798	2.93028	2.88302	2.69141	2.6475	2.77444	2.12464	1.84971	2.11809	2.48862	2.15407	1.93401	1.89157	2.25654	2.58981	2.50865	2.27235	2.09739	2.28133	2.07144	1.98584	2.2884	2.30836	2.12889	2.45711	2.46655	2.90854	3.12551	3.2382	3.20917	3.51908
23			pro_mGC	21435	1.01388	0.978271	0.812902	0.934003	0.79749	0.667467	0.877919	0.913983	0.971973	0.835167	0.915368	0.697879	0.842608	0.733958	0.737186	0.780895	0.90917	0.817689	0.771465	0.75275	0.69546	0.72275	0.580062	0.872855	0.685108	0.458141	0.314661	0.547812	0.555797	0.542059	0.359504	0.480612	0.540353	0.85603	0.654097	0.677124	0.493997	0.762328	0.777192	0.743493	1.29666	0.874658	0.470489	0.735839	0.73916
24				21504	0.312551	0.257899	0.335521	0.402099	0.166853	-0.00679595	0.162456	0.238488	0.275982	0.287967	0.417134	0.227962	0.267503	0.23717	0.165977	0.175775	-0.0173438	0.375155	0.389281	0.063265	0.0274395	0.129107	0.209685	0.300874	0.255329	0.158792	0.220098	0.181917	0.26202	0.0852655	0.413048	0.564842	0.742096	0.601307	0.636947	0.657819	0.641562	0.496416	0.670181	0.679615	0.739663	0.79021	0.773483	0.920359	0.784007
25				21506	0.206879	0.124922	0.2122	0.173948	0.0383775	0.158189	0.402385	0.460405	0.369011	0.142391	0.218042	0.142895	0.214706	0.242748	0.223049	0.0802775	0.154861	0.147083	0.149928	0.210609	0.45848	0.410231	0.387049	0.117671	0.0800692	0.046904	-0.075598	-0.0849192	-0.0359174	0.132222	0.16779	0.100902	0.112575	-0.0390036	0.186982	0.212346	0.064733	0.0244795	0.286734	0.115527	0.316362	0.413585	0.681778	0.756195	0.625139
26	2	abGC	pro_abGC	21435	0.812849	0.642552	0.839418	0.778473	0.843979	0.706039	0.783701	0.839343	0.845328	0.828231	0.768749	0.803149	0.839107	0.885073	0.761876	0.609528	0.598163	0.634585	0.585265	0.471212	0.453371	0.640932	0.585612	0.569021	0.609164	0.633873	0.76985	0.76254	0.781703	0.781168	0.71796	0.699486	0.558709	0.604487	0.45503	0.434295	0.385279	0.356427	0.434315	0.413056	0.377949	0.278684	0.365323	0.372743	0.359982
27				21504	0.0711193	0.0124254	0.141895	0.0793222	0.0998868	0.246195	0.268501	0.141078	0.0704994	0.058301	0.0882745	0.0555476	0.0418154	0.0315029	-0.0314866	0.077284	0.130264	0.11645	0.086188	-0.000342351	0.026959	-0.0244324	-0.029285	0.0096493	-0.0355136	0.100985	0.10006	0.0451872	0.0344917	0.0327506	0.0423816	0.0174131	0.0433713	0.0964518	0.0408371	-0.00615668	0.0299345	0.112497	0.132483	0.119098	0.119058	0.127427	0.0103232	0.0126221	0.0304677
28				21506	1.36401	1.42272	1.64651	1.49693	1.403	1.39059	1.53021	1.444	1.55163	1.49786	1.43714	1.2611	1.41202	1.31204	1.38225	1.48658	1.24625	1.26355	1.13718	1.05198	1.09129	1.04347	1.16488	1.29274	1.10018	1.13387	0.950022	0.743476	0.784105	0.738483	0.786541	0.887578	1.04461	1.12038	1.06521	1.07283	1.08224	1.22166	1.20493	1.16611	0.963429	1.01171	1.22215	1.14493	1.28165
29			pro_mGC	21435	0.218073	0.291449	0.184458	0.0646998	0.0526861	0.108579	0.166571	0.31084	0.237646	0.0593769	0.0896303	0.155672	0.228113	0.173592	0.144201	0.170959	0.0280391	0.0629983	0.0612722	0.00161261	0.0155595	0.0607372	0.0710372	0.00122201	0.00594006	0.0403012	0.0378166	-0.0201252	-0.0484063	-0.0594706	0.0198954	0.0699053	0.10572	0.203742	0.125131	0.0111264	-0.00218563	0.0280793	0.0967013	0.0397537	0.0873637	0.138983	0.0163028	0.0252588	0.146145
30				21504	1.07434	0.933398	0.89864	0.874651	0.765183	0.7151	0.826827	0.869672	0.860907	0.807925	0.855676	0.743135	0.868024	0.830821	0.624835	0.758834	0.949162	0.917467	0.765853	0.63448	0.749695	0.780027	0.759927	1.00886	1.2037	1.08406	0.994047	0.883318	0.810489	0.811403	0.793479	0.774393	0.682136	0.68573	0.688759	0.712097	0.71171	0.85621	0.826124	0.827255	0.779385	0.826664	0.862981	0.784032	0.714385
31				21506	0.913643	0.952594	0.846158	0.720235	0.579494	0.631891	0.652555	0.641725	0.616964	0.632838	0.63707	0.894694	0.928018	0.820673	0.738494	0.695509	0.717246	0.768666	0.757656	0.899148	1.00431	0.892629	0.681362	0.722489	0.745031	0.798622	0.797291	0.919212	0.89769	0.933459	0.905649	0.824296	0.779484	0.671874	0.755627	0.781565	0.930972	0.85848	0.887653	0.69205	0.604504	0.62718	0.707919	0.70663	0.719068
32		mGC	pro_abGC	21435	2.99279	2.61234	2.35524	2.28736	2.54076	2.77141	2.58935	2.5039	2.39047	2.64306	2.65375	2.79927	2.86135	2.73589	2.53191	2.33562	2.28249	1.88923	1.83776	1.81791	2.18632	2.10752	1.68562	1.78539	1.65573	1.64155	1.59071	1.38551	1.35807	1.18053	1.1549	1.54685	1.52622	1.47248	1.32739	1.09233	0.874128	1.0483	0.874307	1.0088	1.12301	1.09186	1.24169	1.23152	0.960509
33				21504	0.305502	0.338104	0.467481	0.656679	0.873688	0.96463	0.968802	1.15104	0.970402	0.916139	1.09872	1.1938	1.26852	1.17519	1.09121	0.984129	0.594497	0.439405	0.553921	0.653195	0.749534	0.826685	0.754996	0.458999	0.321419	0.32802	0.751428	0.552451	0.588981	0.598516	0.579483	0.506773	0.415683	0.460018	0.364057	0.261011	0.215837	0.212977	0.423434	0.414723	0.466254	0.516211	0.606788	0.517505	0.464377
34				21506	1.1895	1.20741	1.41374	1.38468	1.33293	1.33601	1.21024	1.32898	1.37327	1.37599	1.4607	1.65754	1.51159	1.51054	1.467	1.48919	1.5788	1.58024	1.55399	1.50428	1.64648	1.66407	1.67821	1.71392	1.56859	1.5314	1.60223	1.59885	1.62378	1.61837	1.62034	1.60242	1.71174	1.71746	1.64145	1.59811	1.66233	1.71803	1.74169	1.74379	1.68092	1.66661	1.95634	1.85498	1.73822
35			pro_mGC	21435	0.729278	0.600901	0.486821	0.347922	0.260503	0.285032	0.273729	0.428403	0.62844	0.576378	0.41343	0.38426	0.522787	0.6702	0.564468	0.599355	0.739892	0.614069	0.805815	0.70522	0.593031	0.751168	0.462813	0.464183	0.489632	0.507797	0.596327	0.43759	0.547585	0.495523	0.478106	0.46532	0.566364	0.779968	0.790089	0.699559	0.546145	0.578383	0.796121	0.659694	0.540048	0.443866	0.558076	0.683743	0.486115
36				21504	3.69674	3.89774	4.04659	3.68982	3.6261	3.88515	4.27748	4.16909	4.13157	3.68823	3.32456	3.27912	3.69755	3.72556	3.57001	3.78403	4.00753	3.67241	3.75324	3.7997	4.06021	4.39668	4.45885	4.24985	3.90546	3.75797	4.03244	4.01698	3.96635	4.03789	3.65476	3.94529	3.70916	3.9997	4.15873	3.67309	3.85212	3.91393	3.82432	3.87851	3.92064	3.41688	3.39434	3.05825	3.66981
37				21506	2.8046	2.82497	3.02953	3.00757	3.26421	3.46062	3.16067	3.15398	3.00623	3.89154	4.05335	3.65994	3.29305	3.22881	3.49977	3.27331	3.56059	3.55825	3.27528	3.78815	3.39558	2.75824	2.96955	3.34914	3.56294	3.59106	3.41183	3.34909	3.18665	3.53847	3.53238	3.80295	4.0764	4.02073	3.82726	3.64053	3.95649	4.08916	3.561	3.40665	3.63272	3.78579	3.62888	2.92626	2.8449
38	3	abGC	pro_abGC	21435	0.839418	0.778473	0.843979	0.706039	0.783701	0.839343	0.845328	0.828231	0.768749	0.803149	0.839107	0.885073	0.761876	0.609528	0.598163	0.634585	0.585265	0.471212	0.453371	0.640932	0.585612	0.569021	0.609164	0.633873	0.76985	0.76254	0.781703	0.781168	0.71796	0.699486	0.558709	0.604487	0.45503	0.434295	0.385279	0.356427	0.434315	0.413056	0.377949	0.278684	0.365323	0.372743	0.359982	0.37605	0.388946
39				21504	0.553286	0.510967	0.478222	0.535455	0.675307	0.55705	0.589638	0.701976	0.487868	0.583213	0.710005	0.73977	0.605222	0.686669	0.540006	0.651303	0.556649	0.629951	0.730344	0.75137	0.774873	0.779596	0.638935	0.57384	0.508082	0.588866	0.590925	0.698044	0.71375	0.692817	0.722236	0.693437	0.705217	0.603913	0.457991	0.521788	0.62457	0.683221	0.641689	0.593754	0.55968	0.643302	0.565326	0.447875	0.415274
40				21506	1.53021	1.444	1.55163	1.49786	1.43714	1.2611	1.41202	1.31204	1.38225	1.48658	1.24625	1.26355	1.13718	1.05198	1.09129	1.04347	1.16488	1.29274	1.10018	1.13387	0.950022	0.743476	0.784105	0.738483	0.786541	0.887578	1.04461	1.12038	1.06521	1.07283	1.08224	1.22166	1.20493	1.16611	0.963429	1.01171	1.22215	1.14493	1.28165	1.29494	1.27784	1.33697	1.22844	1.19044	1.20378
41			pro_mGC	21435	0.095994	0.188933	0.237363	0.162168	0.156219	0.0318101	0.0613313	0.058042	0.160858	0.217242	0.252838	0.176281	0.0615077	0.0860516	0.124776	0.101939	0.227146	0.18724	0.115966	0.223216	0.304515	0.269597	0.382701	0.385177	0.290177	0.216791	0.334737	0.262018	0.290217	0.276494	0.411806	0.44067	0.523098	0.42695	0.369427	0.318182	0.287852	0.24049	0.365613	0.362095	0.309988	0.388566	0.366519	0.469278	0.400928
42				21504	0.0412074	0.0669055	0.100573	0.0429871	0.0827776	0.200631	0.162533	0.0889967	0.0687808	0.0762502	0.0187825	0.125112	0.230639	0.245694	0.256896	0.155216	0.183174	0.134799	0.178333	0.362576	0.315561	0.275799	0.0706955	0.0154396	0.0330584	0.119661	0.111729	0.170435	0.236341	0.185574	0.140875	0.0893976	-0.0188692	0.016909	0.237674	0.301061	0.264596	0.26854	0.439318	0.251398	0.17713	0.158365	0.221466	0.144941	0.19182
43				21506	0.217624	0.286128	0.403161	0.332451	0.419556	0.456712	0.387376	0.405454	0.448917	0.620822	0.634078	0.667061	0.665831	0.688286	0.582682	0.555138	0.551511	0.546937	0.521652	0.421522	0.433543	0.475404	0.535797	0.599638	0.676091	0.655669	0.641631	0.582488	0.486125	0.52946	0.559346	0.587417	0.559985	0.535072	0.454251	0.388225	0.359286	0.421613	0.51785	0.479747	0.504874	0.508342	0.46636	0.462262	0.472766
44		mGC	pro_abGC	21435	2.35524	2.28736	2.54076	2.77141	2.58935	2.5039	2.39047	2.64306	2.65375	2.79927	2.86135	2.73589	2.53191	2.33562	2.28249	1.88923	1.83776	1.81791	2.18632	2.10752	1.68562	1.78539	1.65573	1.64155	1.59071	1.38551	1.35807	1.18053	1.1549	1.54685	1.52622	1.47248	1.32739	1.09233	0.874128	1.0483	0.874307	1.0088	1.12301	1.09186	1.24169	1.23152	0.960509	0.832237	0.840799
45				21504	3.15315	2.69686	2.73324	3.36508	3.44746	3.35501	3.25448	3.24506	3.35211	3.21843	3.07534	3.46813	3.54155	3.41989	3.66277	4.02882	3.83539	3.52625	3.77863	4.07034	4.02541	3.61174	3.03892	3.16823	3.19889	3.50006	3.76475	3.70761	3.37804	3.3746	3.92418	3.38837	4.04854	4.27944	3.96173	3.60483	3.29766	2.99369	2.9857	3.05448	3.16909	3.30042	3.10005	3.0369	3.00538
46				21506	1.21024	1.32898	1.37327	1.37599	1.4607	1.65754	1.51159	1.51054	1.467	1.48919	1.5788	1.58024	1.55399	1.50428	1.64648	1.66407	1.67821	1.71392	1.56859	1.5314	1.60223	1.59885	1.62378	1.61837	1.62034	1.60242	1.71174	1.71746	1.64145	1.59811	1.66233	1.71803	1.74169	1.74379	1.68092	1.66661	1.95634	1.85498	1.73822	1.61018	1.50955	1.69882	1.86336	1.84495	1.86231
47			pro_mGC	21435	0.364284	0.242366	0.327802	0.589549	0.669938	0.604869	0.46814	0.532198	0.483415	0.616051	0.297352	0.481949	0.442076	0.373402	0.612155	0.648548	0.564384	0.758172	0.894957	0.517359	0.867176	1.12792	1.15187	0.902818	0.873418	0.693663	0.806261	0.897446	1.28337	1.62197	1.72755	1.69538	2.12431	2.25683	1.99193	2.0157	2.23668	1.89958	1.91153	1.89047	1.75784	1.88616	2.36549	2.34753	2.24307
48				21504	-0.0606616	0.187761	0.129047	-0.0773543	-0.257008	-0.118936	-0.017727	0.0708176	0.152687	0.0716836	0.34524	0.298053	0.404729	0.128626	0.296456	0.0953469	0.0643807	0.0377862	0.0635803	0.0610511	0.0706395	0.195519	0.307862	0.259888	0.0288512	0.0724999	0.269077	0.451599	0.29473	0.105259	-0.0569861	-0.0159707	0.110298	0.10704	0.114423	-0.151346	-0.0679165	0.276838	0.369633	0.277982	0.0928255	0.0959673	0.129476	0.570628	0.661792
49				21506	1.70854	1.45487	1.6235	1.78072	2.35733	1.96383	1.95136	2.46647	2.42005	2.70825	2.24561	2.04114	2.59653	2.42399	2.05608	1.9928	2.28111	2.56042	2.58966	2.27341	2.40855	3.28769	2.95634	2.65213	2.66096	2.61974	2.44138	2.69745	2.22483	2.41153	2.27216	2.50429	2.9199	3.09269	3.16026	2.6435	2.21921	2.62241	2.54641	2.19801	1.83303	2.39649	2.32803	2.08422	1.97611
50	4	abGC	pro_abGC	21435	0.222251	0.209306	0.223356	0.0955712	0.0838873	0.125197	0.0417581	-0.0271447	0.0191735	-0.046025	-0.045032	0.0968684	0.219047	0.0868355	-0.0250851	0.129495	0.111658	0.0914739	0.0212694	0.104793	0.0266585	0.0356467	0.111691	0.0929899	0.0572636	-0.0142863	0.0538405	0.0201591	0.1544	0.082454	-0.060829	0.0190564	-0.0515975	0.00737245	-0.0661747	0.0343867	0.0845528	0.0621258	0.0854202	0.0645498	0.075451	0.00909721	0.00536483	-0.0917332	-0.0167857
51				21504	0.710005	0.73977	0.605222	0.686669	0.540006	0.651303	0.556649	0.629951	0.730344	0.75137	0.774873	0.779596	0.638935	0.57384	0.508082	0.588866	0.590925	0.698044	0.71375	0.692817	0.722236	0.693437	0.705217	0.603913	0.457991	0.521788	0.62457	0.683221	0.641689	0.593754	0.55968	0.643302	0.565326	0.447875	0.415274	0.621797	0.565751	0.591095	0.575334	0.636322	0.693076	0.70332	0.581647	0.501768	0.452019
52				21506	0.436243	0.460205	0.413987	0.606833	0.567242	0.644375	0.748313	0.761124	0.863194	0.830971	0.660924	0.652951	0.751201	0.734233	0.682825	0.767386	0.916238	0.69965	0.649383	0.772225	0.708517	0.761037	0.743804	0.77007	0.85637	0.978254	0.949158	0.96357	1.1322	1.1333	0.985558	0.794137	0.694797	0.942035	1.01885	0.8991	0.636845	0.702911	0.956927	1.04745	0.883398	0.775613	0.960662	1.24011	1.22732
53			pro_mGC	21435	0.442294	0.692895	0.807504	0.665647	0.655896	0.628391	0.615682	0.585886	0.492872	0.524584	0.615416	0.766991	0.657642	0.532971	0.54049	0.467798	0.501723	0.514023	0.566208	0.770034	0.805169	0.749249	0.604955	0.413791	0.735835	0.905446	0.790348	0.571551	0.60279	0.601154	0.602879	0.676187	0.793012	0.726698	0.683166	0.619439	0.602691	0.578736	0.683467	0.805046	0.764533	0.783465	0.921195	0.896113	0.779172
54				21504	0.448762	0.370089	0.463662	0.37282	0.529932	0.586349	0.551672	0.551515	0.480975	0.47224	0.497673	0.678101	0.736503	0.710597	0.581065	0.570123	0.557672	0.55217	0.508093	0.455042	0.440756	0.597521	0.623358	0.538347	0.663828	0.620207	0.443531	0.639843	0.769243	0.749207	0.589295	0.68845	0.688318	0.701268	0.625819	0.851873	0.740241	0.759912	0.774749	0.553273	0.545225	0.539631	0.452234	0.525246	0.492553
55				21506	0.25375	0.110092	0.0456188	0.0905047	0.127865	0.284892	0.294591	0.206719	0.0115924	0.0199717	0.126906	0.0569268	0.125289	0.140861	0.0570732	-0.0359233	0.0181138	0.0444947	0.117329	0.00183437	-0.0438573	-0.0196983	0.0709947	0.0994793	0.140228	0.210755	0.0416644	-0.0471855	0.105195	0.262652	0.210325	0.0309239	0.0668186	0.0359787	0.0262386	-0.0126245	0.0586087	0.0216173	0.140961	0.202976	0.24076	0.194311	0.308712	0.237659	0.193389
56		mGC	pro_abGC	21435	-0.0286083	0.131071	-0.0023848	-0.196905	-0.0978616	0.210401	0.0883722	0.0404311	0.192875	0.365925	0.27393	0.217999	0.0442983	-0.120213	-0.0448934	-0.0488048	-0.195463	-0.228173	-0.0746583	0.291005	0.388062	0.415151	0.425247	0.492365	0.691455	0.744807	1.35912	1.65731	1.65067	1.99883	2.00924	1.72887	1.79149	1.88397	1.59565	1.41661	1.47572	1.65478	1.74493	1.94415	1.54278	1.56213	1.49066	1.20113	1.00709
57				21504	3.07534	3.46813	3.54155	3.41989	3.66277	4.02882	3.83539	3.52625	3.77863	4.07034	4.02541	3.61174	3.03892	3.16823	3.19889	3.50006	3.76475	3.70761	3.37804	3.3746	3.92418	3.38837	4.04854	4.27944	3.96173	3.60483	3.29766	2.99369	2.9857	3.05448	3.16909	3.30042	3.10005	3.0369	3.00538	3.01482	3.14835	3.26403	3.11977	3.496	3.54571	3.96967	3.50375	3.42673	3.60516
58				21506	2.02677	1.92661	1.7702	1.8865	1.74894	1.70805	1.7168	2.09379	2.3025	2.11773	2.07954	1.93506	1.92805	1.62968	1.68612	1.76779	1.85179	1.84635	1.66777	1.43392	1.35327	1.26656	1.23878	1.39265	1.42227	1.29433	1.32051	1.23521	1.1856	1.02796	1.03748	1.03993	0.900577	0.818143	0.816979	0.901752	0.991263	1.04563	1.00979	0.955497	1.01027	1.06018	1.03664	1.06433	1.14571
59			pro_mGC	21435	2.67194	2.58016	2.98178	3.24845	2.93583	2.67844	2.81072	2.99931	2.88615	2.84907	3.13943	2.58912	2.59338	2.86971	3.14226	3.68211	3.82285	3.9304	4.09804	3.89777	3.19179	3.27931	3.11159	2.76357	3.53628	4.01081	3.57084	3.57297	3.6252	3.66812	3.39719	3.37885	3.76549	3.58941	3.87	3.61927	3.81001	3.68152	3.52972	3.44452	3.09473	3.38233	3.29895	4.07408	4.37086
60				21504	2.02492	2.23327	2.13895	1.7584	1.69379	1.91489	1.55783	1.58854	1.81183	1.92229	1.88612	2.16133	2.0118	1.71792	1.63326	1.88252	1.85425	1.95102	2.11666	2.25035	2.15746	1.87137	2.05549	2.50161	2.53584	2.29204	2.09763	1.79777	1.92272	1.92286	2.01741	2.14822	2.34845	2.30646	2.15386	2.50995	2.22121	2.12711	1.8825	1.83991	2.10818	1.69326	1.84353	2.23438	2.15969
61				21506	-0.0335132	0.0729136	0.0608534	0.114191	0.0961719	0.0319168	0.0562689	0.109699	0.0738862	0.00604911	0.0707612	0.0813395	0.099253	0.117423	0.0591293	0.00971331	0.0696624	-0.0350574	-0.0167732	0.121457	0.0816909	0.0263054	0.0995259	0.118427	0.0715788	0.24046	0.218041	0.111217	0.117557	0.141053	0.158156	0.0813705	0.0962092	0.0983934	0.0952618	0.0460973	0.0398837	0.0505071	0.0963936	0.0809637	0.0134943	0.0657276	0.0923723	0.103148	0.1142
62	5	abGC	pro_abGC	21435	0.324231	0.32082	0.34887	0.281481	0.440969	0.4	0.372014	0.419825	0.485451	0.596715	0.552913	0.480365	0.458965	0.548916	0.374659	0.337206	0.420094	0.479683	0.503246	0.542961	0.559061	0.465734	0.398501	0.583611	0.634945	0.521496	0.472641	0.48555	0.512356	0.365222	0.338603	0.475026	0.538429	0.449416	0.455605	0.536766	0.63348	0.598878	0.526942	0.615694	0.602928	0.569439	0.635652	0.501062	0.516522
63				21504	0.0250137	0.0986918	0.11109	0.0496809	-0.0357965	-0.050335	-0.104653	0.025634	0.0548324	-0.0251228	0.0838738	0.0499446	0.0497311	-0.0265218	-0.0554518	0.0212291	0.0954941	0.0666805	0.0828894	0.0938574	0.0499644	-0.0249379	-0.000619477	-0.0263623	0.00528359	0.101988	0.146968	0.109451	0.0838777	0.15011	0.200276	0.171124	0.246493	0.183201	0.2278	0.105236	0.129966	0.216491	0.0989558	0.0206778	-0.0394629	0.0684079	0.125703	0.120286	0.0574938
64				21506	0.748313	0.761124	0.863194	0.830971	0.660924	0.652951	0.751201	0.734233	0.682825	0.767386	0.916238	0.69965	0.649383	0.772225	0.708517	0.761037	0.743804	0.77007	0.85637	0.978254	0.949158	0.96357	1.1322	1.1333	0.985558	0.794137	0.694797	0.942035	1.01885	0.8991	0.636845	0.702911	0.956927	1.04745	0.883398	0.775613	0.960662	1.24011	1.22732	1.16129	1.09357	1.10948	1.02449	0.936662	0.895252
65			pro_mGC	21435	0.501723	0.514023	0.566208	0.770034	0.805169	0.749249	0.604955	0.413791	0.735835	0.905446	0.790348	0.571551	0.60279	0.601154	0.602879	0.676187	0.793012	0.726698	0.683166	0.619439	0.602691	0.578736	0.683467	0.805046	0.764533	0.783465	0.921195	0.896113	0.779172	0.819228	0.987576	0.825688	0.714986	0.745117	0.84215	0.677312	0.5547	0.654608	0.829022	0.801301	0.756575	0.550718	0.705816	0.832614	0.861138
66				21504	0.0881889	0.149882	0.153462	0.115326	0.00350559	0.0674339	0.0962456	0.0407226	0.104678	0.0721556	0.174722	0.287265	0.259701	0.128886	0.143694	0.178302	0.044139	0.0399291	0.0572098	0.0341993	0.000853007	-0.00470854	-0.0145852	0.194048	0.236881	0.102122	0.0776691	0.0741593	0.113354	0.197754	0.100692	0.0672725	0.10581	0.150887	0.147605	0.176188	0.107422	0.187396	0.315906	0.34472	0.347471	0.428787	0.529891	0.469256	0.372664
67				21506	0.294591	0.206719	0.0115924	0.0199717	0.126906	0.0569268	0.125289	0.140861	0.0570732	-0.0359233	0.0181138	0.0444947	0.117329	0.00183437	-0.0438573	-0.0196983	0.0709947	0.0994793	0.140228	0.210755	0.0416644	-0.0471855	0.105195	0.262652	0.210325	0.0309239	0.0668186	0.0359787	0.0262386	-0.0126245	0.0586087	0.0216173	0.140961	0.202976	0.24076	0.194311	0.308712	0.237659	0.193389	0.228811	0.353773	0.33161	0.280614	0.325376	0.358098
68		mGC	pro_abGC	21435	2.56443	2.73715	2.52795	2.49233	2.77138	2.33019	2.08689	2.37718	2.60919	2.88124	3.35581	2.74721	2.27129	2.17002	2.25703	2.39545	2.3839	2.47533	2.35361	2.49215	2.29089	2.01921	1.99539	1.84927	2.11807	2.30857	2.17808	2.15129	2.22222	1.70128	1.76132	1.64914	1.51146	1.98482	2.15216	1.89044	2.01169	1.93473	2.00179	1.96179	1.99106	2.02164	1.83139	1.91561	1.94493
69				21504	0.0754933	0.09729	0.0289866	0.158885	0.0868844	0.206378	0.034548	-0.0354678	0.0451781	-0.0206359	0.150889	0.0282875	-0.159667	0.17284	0.166605	0.162516	0.27288	0.237653	0.066922	0.0891046	0.122845	0.515537	0.437383	0.466759	0.599573	0.601399	0.516142	0.559367	0.327915	0.468845	0.415934	0.442028	0.434152	0.604438	0.67985	1.18056	1.2882	1.34254	1.2039	1.02331	1.26906	0.991309	0.860833	1.15033	1.42763
70				21506	1.7168	2.09379	2.3025	2.11773	2.07954	1.93506	1.92805	1.62968	1.68612	1.76779	1.85179	1.84635	1.66777	1.43392	1.35327	1.26656	1.23878	1.39265	1.42227	1.29433	1.32051	1.23521	1.1856	1.02796	1.03748	1.03993	0.900577	0.818143	0.816979	0.901752	0.991263	1.04563	1.00979	0.955497	1.01027	1.06018	1.03664	1.06433	1.14571	1.20287	1.22582	1.38824	1.25779	1.21728	1.14551
71			pro_mGC	21435	3.82285	3.9304	4.09804	3.89777	3.19179	3.27931	3.11159	2.76357	3.53628	4.01081	3.57084	3.57297	3.6252	3.66812	3.39719	3.37885	3.76549	3.58941	3.87	3.61927	3.81001	3.68152	3.52972	3.44452	3.09473	3.38233	3.29895	4.07408	4.37086	4.34032	4.59179	4.43621	4.09392	3.77616	3.67526	3.74055	3.67435	3.20965	3.2074	3.5288	3.52153	3.52746	3.48456	3.86206	3.35667
72				21504	0.0272427	0.0678595	0.123465	0.115963	0.0898059	0.0658643	0.0362326	0.13662	0.0949987	0.0698848	0.0311768	0.0872732	0.124242	0.0121259	0.0628671	0.0763439	0.073827	0.0350653	0.10138	0.118669	0.0522744	0.0167672	0.0584626	0.10599	0.140881	0.100152	-0.0153229	0.12469	0.200243	0.113158	0.104586	0.13723	0.186999	0.231502	0.20842	0.240153	0.137218	0.0940864	0.109223	0.1485	0.223497	0.2497	0.141441	0.0961674	0.113381
73				21506	0.0562689	0.109699	0.0738862	0.00604911	0.0707612	0.0813395	0.099253	0.117423	0.0591293	0.00971331	0.0696624	-0.0350574	-0.0167732	0.121457	0.0816909	0.0263054	0.0995259	0.118427	0.0715788	0.24046	0.218041	0.111217	0.117557	0.141053	0.158156	0.0813705	0.0962092	0.0983934	0.0952618	0.0460973	0.0398837	0.0505071	0.0963936	0.0809637	0.0134943	0.0657276	0.0923723	0.103148	0.1142	0.164919	0.165551	0.0897094	0.0651679	0.0169723	-0.023969
74	6	abGC	pro_abGC	21435	0.596715	0.552913	0.480365	0.458965	0.548916	0.374659	0.337206	0.420094	0.479683	0.503246	0.542961	0.559061	0.465734	0.398501	0.583611	0.634945	0.521496	0.472641	0.48555	0.512356	0.365222	0.338603	0.475026	0.538429	0.449416	0.455605	0.536766	0.63348	0.598878	0.526942	0.615694	0.602928	0.569439	0.635652	0.501062	0.516522	0.569634	0.582603	0.552975	0.568521	0.764686	0.839779	0.683672	0.479403	0.442294
75				21504	0.0615597	0.0750993	0.0743205	0.0743384	0.124847	0.134133	0.151936	0.119947	0.183733	0.266556	0.30004	0.255083	0.104202	0.0573186	0.0981202	0.10572	0.123073	0.160355	0.00693452	0.153023	0.0414299	-0.0244891	0.00985196	-0.0457515	-0.0316702	0.0436609	0.0712087	0.0761969	0.101437	0.101704	0.0860284	0.0707639	0.0848331	0.0947552	0.151501	0.202006	0.0873005	0.118189	0.0194961	0.126004	0.0791055	-0.0169615	-0.0305568	0.018381	-0.0690487
76				21506	0.792855	0.862729	1.01293	1.15552	1.2343	1.05902	1.11684	1.19997	0.920736	0.946302	1.07449	1.14062	1.00362	0.941257	1.06423	0.893547	1.05458	1.20587	1.04774	0.984611	1.02986	1.13905	1.23515	1.19157	1.09582	1.41077	1.36358	1.28226	1.25137	1.46965	1.28946	1.20849	1.35284	1.23348	1.31427	1.57035	1.67009	1.513	1.35828	1.52559	1.72202	1.74875	1.66464	1.73086	1.8616
77			pro_mGC	21435	1.23913	1.15638	1.26564	1.4826	1.34101	1.10669	1.15289	1.212	1.13551	1.16433	1.05353	1.02888	0.999828	1.10297	1.12338	1.05459	1.05796	1.1757	1.24449	1.35949	1.25444	1.19699	1.06276	1.11023	1.19643	1.21484	1.25112	1.32349	1.20233	0.996649	1.0756	1.29862	1.17431	1.17812	1.0383	1.22196	1.29602	1.21208	1.14426	1.10668	1.11807	1.07266	1.07852	0.981403	0.967872
78				21504	0.174722	0.287265	0.259701	0.128886	0.143694	0.178302	0.044139	0.0399291	0.0572098	0.0341993	0.000853007	-0.00470854	-0.0145852	0.194048	0.236881	0.102122	0.0776691	0.0741593	0.113354	0.197754	0.100692	0.0672725	0.10581	0.150887	0.147605	0.176188	0.107422	0.187396	0.315906	0.34472	0.347471	0.428787	0.529891	0.469256	0.372664	0.583163	0.746273	0.614527	0.66933	0.71035	0.730047	0.676993	0.876192	0.855192	0.952958
79				21506	1.4671	1.41029	1.28903	1.25831	1.20463	1.13907	1.2262	1.25138	1.24981	1.209	1.41978	1.33907	1.37671	1.29682	1.22142	1.35472	1.51373	1.41413	1.36785	1.46896	1.55138	1.4631	1.26961	1.45916	1.4203	1.38735	1.57132	1.52484	1.34019	1.26046	1.48006	1.85744	1.76452	1.54863	1.33396	1.43316	1.44299	1.52335	1.46575	1.34702	1.36754	1.58994	1.58118	1.32883	1.22542
80		mGC	pro_abGC	21435	2.88124	3.35581	2.74721	2.27129	2.17002	2.25703	2.39545	2.3839	2.47533	2.35361	2.49215	2.29089	2.01921	1.99539	1.84927	2.11807	2.30857	2.17808	2.15129	2.22222	1.70128	1.76132	1.64914	1.51146	1.98482	2.15216	1.89044	2.01169	1.93473	2.00179	1.96179	1.99106	2.02164	1.83139	1.91561	1.94493	2.60184	2.49655	2.89857	2.66258	2.28805	2.01716	2.27795	2.85818	2.67194
81				21504	0.109373	0.0964512	0.129351	0.139615	0.186267	0.082637	0.00823218	0.000824184	0.0675301	0.0890317	0.0353522	0.0764211	0.0453272	0.115724	0.0195186	0.0519213	0.124327	0.11607	0.0840702	0.0684544	0.0667786	0.0205926	0.0533859	0.0633546	0.120624	0.152886	0.115207	0.0349156	0.0772026	0.0914909	0.097036	0.0346784	-0.0468411	0.0557357	0.0871389	-0.0388752	-0.0922156	-0.0303056	0.05176	0.132444	0.17026	0.151128	0.032708	0.0516571	0.190273
82				21506	3.70989	3.75074	4.01478	4.02684	3.95976	3.85379	3.92754	3.83422	3.98835	4.13053	4.05043	3.97026	3.86949	3.74029	3.60268	3.52511	3.55695	3.6734	3.63791	3.70623	3.48842	3.38478	3.11757	3.01995	2.69903	2.3656	2.43813	2.66304	2.59384	2.34637	2.12694	1.926	1.91292	1.96274	1.93126	1.89424	1.78885	1.74644	1.83636	2.00204	1.97954	2.20052	2.19279	2.21637	2.33211
83			pro_mGC	21435	1.74342	1.88232	1.75823	1.91647	2.05427	2.19133	2.13258	2.16107	1.92395	1.85079	1.82408	1.83899	1.98696	2.30062	2.12097	2.15211	2.33424	2.54769	2.47845	2.37238	2.23057	2.06158	2.27109	2.256	2.37656	2.10887	1.96295	2.00824	2.11051	2.05815	2.14034	2.1235	2.13143	2.22158	2.23676	2.0902	1.97593	1.90406	1.93256	2.08072	2.18181	2.01045	1.76133	1.80034	1.58734
84				21504	0.0311768	0.0872732	0.124242	0.0121259	0.0628671	0.0763439	0.073827	0.0350653	0.10138	0.118669	0.0522744	0.0167672	0.0584626	0.10599	0.140881	0.100152	-0.0153229	0.12469	0.200243	0.113158	0.104586	0.13723	0.186999	0.231502	0.20842	0.240153	0.137218	0.0940864	0.109223	0.1485	0.223497	0.2497	0.141441	0.0961674	0.113381	0.0771922	0.210118	0.187106	0.196957	0.120088	0.107675	0.222424	0.192004	0.198227	0.301864
85				21506	1.8227	1.74866	1.59826	1.61638	1.72946	1.94485	1.94829	1.92646	1.89056	1.90046	2.04749	2.05814	2.37239	2.15454	1.91685	1.82941	2.00878	2.03346	1.97511	2.11317	2.16015	2.01766	2.00079	1.94423	2.02163	2.19933	2.19555	2.25178	2.30941	2.33166	2.40678	2.26845	2.25949	2.37094	2.34867	2.14661	2.10469	2.02051	2.1913	2.1327	2.03709	2.17023	1.94117	1.85728	1.85851
86	7	abGC	pro_abGC	21435	0.819228	0.987576	0.825688	0.714986	0.745117	0.84215	0.677312	0.5547	0.654608	0.829022	0.801301	0.756575	0.550718	0.705816	0.832614	0.861138	0.699281	0.614017	0.599374	0.763541	0.805532	0.836844	0.561425	0.543133	0.524888	0.612028	0.591214	0.43564	0.467563	0.534213	0.554839	0.619431	0.633827	0.541708	0.524392	0.587558	0.573626	0.647552	0.671591	0.619019	0.479151	0.477817	0.379645	0.366735	0.44062
87				21504	0.183733	0.266556	0.30004	0.255083	0.104202	0.0573186	0.0981202	0.10572	0.123073	0.160355	0.00693452	0.153023	0.0414299	-0.0244891	0.00985196	-0.0457515	-0.0316702	0.0436609	0.0712087	0.0761969	0.101437	0.101704	0.0860284	0.0707639	0.0848331	0.0947552	0.151501	0.202006	0.0873005	0.118189	0.0194961	0.126004	0.0791055	-0.0169615	-0.0305568	0.018381	-0.0690487	-0.125942	-0.0370176	0.143858	0.236936	0.0983442	0.18545	0.135585	0.0794728
88				21506	1.11684	1.19997	0.920736	0.946302	1.07449	1.14062	1.00362	0.941257	1.06423	0.893547	1.05458	1.20587	1.04774	0.984611	1.02986	1.13905	1.23515	1.19157	1.09582	1.41077	1.36358	1.28226	1.25137	1.46965	1.28946	1.20849	1.35284	1.23348	1.31427	1.57035	1.67009	1.513	1.35828	1.52559	1.72202	1.74875	1.66464	1.73086	1.8616	1.89335	1.87385	1.8475	1.59508	1.7672	1.96343
89			pro_mGC	21435	0.768731	0.846819	0.979919	0.974119	1.02549	1.07284	1.12283	1.20968	1.14485	1.20113	1.28542	1.25065	1.16124	1.27911	1.38071	1.56712	1.62174	1.38229	1.43466	1.26978	1.17068	1.36883	1.44664	1.42846	1.19662	1.08296	1.13341	1.16355	1.23679	1.13335	1.23198	1.30888	1.30778	1.3321	1.42655	1.34272	1.54006	1.65203	1.53871	1.39848	1.49724	1.50712	1.35967	1.32973	1.35806
90				21504	1.28257	1.09932	1.25891	1.19506	1.32196	1.44653	1.37013	1.27413	1.19015	1.35616	1.23629	1.18964	1.24572	1.50384	1.3628	1.40596	1.4411	1.52135	1.51665	1.46404	1.45346	1.34811	1.38644	1.45629	1.4356	1.41547	1.51179	1.63368	1.57062	1.39398	1.50276	1.56954	1.54929	1.66293	1.6564	1.56063	1.54951	1.53135	1.61754	1.46426	1.27461	1.28991	1.47279	1.54891	1.47448
91				21506	1.44527	1.27257	1.44203	1.36977	1.31399	1.143	1.15312	1.10821	1.2237	1.11437	1.10692	1.09167	1.18231	1.32329	1.17787	0.932658	0.976516	0.888025	0.88998	0.763589	0.799385	0.952802	0.908709	0.855597	0.879505	0.839527	0.738909	0.595653	0.630987	0.733417	0.680741	0.508108	0.533131	0.461062	0.362759	0.4515	0.31088	0.243341	0.132679	0.265277	0.254685	0.253248	0.192126	0.295882	0.226756
92		mGC	pro_abGC	21435	4.34032	4.59179	4.43621	4.09392	3.77616	3.67526	3.74055	3.67435	3.20965	3.2074	3.5288	3.52153	3.52746	3.48456	3.86206	3.35667	3.78557	3.65566	3.42691	3.50709	3.51389	3.13131	3.45936	3.17388	2.98135	2.35506	2.13516	2.0855	2.54036	2.42031	2.14089	2.11549	1.95962	2.00445	1.56821	2.42758	2.37897	2.77031	2.48216	2.58026	2.26872	2.30662	1.73976	1.62272	1.87952
93				21504	0.0675301	0.0890317	0.0353522	0.0764211	0.0453272	0.115724	0.0195186	0.0519213	0.124327	0.11607	0.0840702	0.0684544	0.0667786	0.0205926	0.0533859	0.0633546	0.120624	0.152886	0.115207	0.0349156	0.0772026	0.0914909	0.097036	0.0346784	-0.0468411	0.0557357	0.0871389	-0.0388752	-0.0922156	-0.0303056	0.05176	0.132444	0.17026	0.151128	0.032708	0.0516571	0.190273	0.118826	0.0188946	0.0440854	0.0228834	0.0698116	0.146346	0.140671	0.141148
94				21506	3.92754	3.83422	3.98835	4.13053	4.05043	3.97026	3.86949	3.74029	3.60268	3.52511	3.55695	3.6734	3.63791	3.70623	3.48842	3.38478	3.11757	3.01995	2.69903	2.3656	2.43813	2.66304	2.59384	2.34637	2.12694	1.926	1.91292	1.96274	1.93126	1.89424	1.78885	1.74644	1.83636	2.00204	1.97954	2.20052	2.19279	2.21637	2.33211	2.44514	2.35317	2.25153	2.48184	2.58768	2.55547
95			pro_mGC	21435	0.0158092	-0.00331818	0.0157115	0.0796632	0.0968974	-0.0388601	-0.10683	-0.0366865	0.0869676	0.0788221	-0.0141178	-0.0847142	-0.0229077	0.0846778	0.0620386	0.0733231	0.0878061	0.177262	0.199039	0.0569346	0.0305017	0.0109439	-0.0130995	0.0608425	0.115309	0.142902	0.003876	0.143526	0.0987742	0.177076	0.0333998	0.206761	0.352275	0.315515	0.208768	0.10767	0.221792	0.116974	0.160057	0.266114	0.176353	0.151916	0.236335	0.348547	0.291575
96				21504	1.80355	1.86333	1.89428	1.99446	1.95466	1.85399	1.91094	1.97063	1.99561	1.97496	1.89659	2.11005	2.27161	2.14618	2.15435	2.17237	2.12596	2.15743	2.12226	2.04678	2.02405	2.04535	2.11794	2.02924	2.04109	2.13642	2.11791	2.30069	2.24402	2.06511	1.91645	2.03806	2.18899	2.33974	2.18512	2.08914	2.04383	2.10129	2.00041	1.95389	1.91647	2.0532	2.15516	2.14128	2.0019
97				21506	0.383778	0.486251	0.451987	0.523679	0.561232	0.538674	0.57973	0.429507	0.545277	0.543095	0.468605	0.403378	0.60315	0.613737	0.60792	0.643578	0.70849	0.661753	0.556464	0.561608	0.648041	0.821967	0.969531	0.90867	0.911593	0.837508	0.90291	0.814075	0.975906	0.835867	0.786336	0.74316	0.88896	0.913802	0.893114	1.00745	1.02161	0.9373	1.1551	1.24035	1.11232	0.988556	1.04027	1.29452	1.17881
98	8	abGC	pro_abGC	21435	0.714986	0.745117	0.84215	0.677312	0.5547	0.654608	0.829022	0.801301	0.756575	0.550718	0.705816	0.832614	0.861138	0.699281	0.614017	0.599374	0.763541	0.805532	0.836844	0.561425	0.543133	0.524888	0.612028	0.591214	0.43564	0.467563	0.534213	0.554839	0.619431	0.633827	0.541708	0.524392	0.587558	0.573626	0.647552	0.671591	0.619019	0.479151	0.477817	0.379645	0.366735	0.44062	0.288025	0.251149	0.520808
99				21504	0.0436609	0.0712087	0.0761969	0.101437	0.101704	0.0860284	0.0707639	0.0848331	0.0947552	0.151501	0.202006	0.0873005	0.118189	0.0194961	0.126004	0.0791055	-0.0169615	-0.0305568	0.018381	-0.0690487	-0.125942	-0.0370176	0.143858	0.236936	0.0983442	0.18545	0.135585	0.0794728	0.0470717	0.0754112	-0.00678201	-0.109444	-0.110401	0.066196	0.0441006	0.0599497	0.0679688	0.047862	0.0526591	0.075675	0.0750023	0.0754315	0.142636	0.000125337	0.176496
100				21506	2.14133	2.20083	1.90183	1.79935	1.7529	1.79293	1.93852	2.30913	2.25648	2.11562	2.07848	2.18207	2.2211	2.22583	2.21855	2.04925	2.06046	1.93408	1.87615	1.89875	1.82655	2.06424	1.76788	1.63649	1.5459	1.59858	1.58565	1.42688	1.4432	1.42353	1.40929	1.31259	1.31796	1.5381	1.64394	1.45468	1.49103	1.38855	1.53992	1.42164	1.42721	1.57072	1.64335	1.7334	1.81382
101			pro_mGC	21435	-0.10244	-0.115806	0.194038	0.0874812	0.15314	0.239845	0.345889	0.257333	0.268117	0.230842	0.122617	0.181345	0.172745	0.179174	0.13734	0.227445	0.233765	0.251523	0.231847	0.104607	0.180081	0.21243	0.132457	0.0888003	0.135515	0.0852668	0.19937	0.245837	0.0930277	-0.0280795	0.0330733	0.0243922	0.0232568	0.0271861	0.174249	0.31713	0.29415	0.114385	0.180505	0.21658	0.163635	0.149714	0.236455	0.116513	0.125741
102				21504	0.091166	0.129393	0.164714	0.189146	0.21915	0.262613	0.257151	0.173816	0.00927711	-0.021013	-0.0664161	0.00944585	-0.103122	-0.121508	-0.0139072	0.14796	0.148014	0.010788	-0.0744489	0.0176325	0.109402	0.0557335	0.206796	0.207335	0.0757263	0.00573189	-0.010935	0.0297121	0.0876802	0.185288	0.053821	0.0435608	0.0993678	0.0915719	0.0515051	-0.0156329	0.0626242	3.93247e-06	0.0341851	0.0664727	0.0906872	0.0775872	0.213158	0.195916	0.13256
103				21506	0.00789193	0.0275154	-0.0125841	0.00758924	0.123812	0.11278	0.0772861	0.000778124	0.0616485	0.0824919	0.0977653	0.00526553	0.0224844	0.0740168	0.158642	0.222284	0.102003	0.0774358	0.0419033	0.0760851	0.1132	0.107056	0.0569877	0.105821	0.155275	0.193527	0.0739264	0.0435351	0.073179	0.090788	0.111247	0.0897064	0.0589774	-0.00021999	0.0109542	-0.0414499	0.00784494	0.0252806	0.0433168	0.112842	0.0171647	0.0581627	0.112928	0.0482825	0.0175913
104		mGC	pro_abGC	21435	4.09392	3.77616	3.67526	3.74055	3.67435	3.20965	3.2074	3.5288	3.52153	3.52746	3.48456	3.86206	3.35667	3.78557	3.65566	3.42691	3.50709	3.51389	3.13131	3.45936	3.17388	2.98135	2.35506	2.13516	2.0855	2.54036	2.42031	2.14089	2.11549	1.95962	2.00445	1.56821	2.42758	2.37897	2.77031	2.48216	2.58026	2.26872	2.30662	1.73976	1.62272	1.87952	1.96327	2.07598	1.9315
105				21504	0.152886	0.115207	0.0349156	0.0772026	0.0914909	0.097036	0.0346784	-0.0468411	0.0557357	0.0871389	-0.0388752	-0.0922156	-0.0303056	0.05176	0.132444	0.17026	0.151128	0.032708	0.0516571	0.190273	0.118826	0.0188946	0.0440854	0.0228834	0.0698116	0.146346	0.140671	0.141148	0.130998	0.0769172	0.180855	0.191186	0.102254	0.0435678	0.0443072	0.12915	0.128515	0.108759	0.0867885	0.0911674	0.0963494	0.184104	0.14294	0.0737971	0.0680983
106				21506	1.46868	1.53759	1.42515	1.26431	1.40149	1.55898	1.47781	1.32161	1.09126	1.16241	1.09327	1.02331	0.949178	0.928536	0.917133	1.02757	0.948934	0.796869	0.847546	0.750175	0.866035	0.893059	0.909947	1.13012	1.03609	0.865297	0.987701	0.962295	0.881085	0.997577	1.159	1.08027	1.01928	0.981323	1.18048	1.22186	1.28087	1.34611	1.55561	1.56178	1.45543	1.66914	1.72705	1.62195	1.42311
107			pro_mGC	21435	0.0451889	0.0178677	0.0657676	0.0163934	0.0726332	0.126694	0.154237	0.197443	0.234373	0.177747	0.102889	0.103519	0.190637	0.0962441	0.172079	0.193003	0.227635	0.095051	0.140752	0.139521	0.0583931	0.0730469	0.0805307	0.0460645	0.114186	0.150165	0.220523	0.136677	0.0665332	0.0396945	0.0818526	0.143431	0.109199	0.0286247	0.0896985	0.151528	0.03624	0.020714	0.0719602	0.172678	0.216493	0.199902	0.120617	0.0967005	0.209232
108				21504	0.0672283	0.00561322	-0.0452772	-0.0620581	-0.0712668	0.00735498	0.0651855	0.125803	0.113221	0.0267375	0.0736114	0.0502968	0.0958123	0.127699	0.146488	0.109455	0.135526	0.197613	0.135897	0.0629053	0.00876776	0.0357032	0.0415569	0.159731	0.0557861	0.129551	0.125944	0.0468837	0.0342721	0.0721954	0.0582862	0.105139	0.0538849	0.0933293	0.186565	0.197502	0.15023	0.0710509	0.137082	0.130896	0.192814	0.260289	0.217062	0.173855	0.0613927
109				21506	0.159461	0.194989	0.189278	0.296233	0.14594	0.163437	0.219064	0.2508	0.261831	0.17472	0.0783929	0.0727084	0.0392777	0.105559	0.103343	0.00378833	0.175308	0.103898	0.136799	0.209639	0.235823	0.220174	0.234901	0.282487	0.153101	0.22688	0.209817	0.213174	0.1593	0.274321	0.224204	0.376247	0.350385	0.330649	0.237474	0.160123	0.18847	0.146368	0.279992	0.406342	0.465137	0.395275	0.456331	0.626931	0.575569
110	9	abGC	pro_abGC	21435	1.06276	1.11023	1.19643	1.21484	1.25112	1.32349	1.20233	0.996649	1.0756	1.29862	1.17431	1.17812	1.0383	1.22196	1.29602	1.21208	1.14426	1.10668	1.11807	1.07266	1.07852	0.981403	0.967872	0.960326	0.948947	0.804933	0.775403	1.09882	1.25636	1.16295	0.988804	1.03233	1.14884	0.853336	0.765802	0.804586	0.812746	0.635712	0.574321	0.613979	0.54497	0.407263	0.536465	0.591861	0.597813
111				21504	1.48985	1.43715	1.54262	1.68465	1.66419	1.64162	1.54555	1.45474	1.47342	1.60405	1.63578	1.51373	1.51214	1.57287	1.68289	1.68519	1.569	1.58435	1.64528	1.52805	1.66596	1.80709	1.78983	1.66631	1.67637	1.66767	1.72404	1.69277	1.7462	1.87536	1.57678	1.6937	1.6024	1.6493	1.56919	1.54635	1.46075	1.38835	1.52417	1.85117	1.87086	1.64213	1.60889	1.76299	1.76179
112				21506	1.93852	2.30913	2.25648	2.11562	2.07848	2.18207	2.2211	2.22583	2.21855	2.04925	2.06046	1.93408	1.87615	1.89875	1.82655	2.06424	1.76788	1.63649	1.5459	1.59858	1.58565	1.42688	1.4432	1.42353	1.40929	1.31259	1.31796	1.5381	1.64394	1.45468	1.49103	1.38855	1.53992	1.42164	1.42721	1.57072	1.64335	1.7334	1.81382	1.79566	1.84387	1.74954	1.76923	1.67773	1.70646
113			pro_mGC	21435	0.521334	0.710036	0.756153	0.674517	0.761271	0.666536	0.786198	0.732723	0.779847	0.753519	0.835107	0.854777	0.849187	0.883625	0.971591	1.17565	1.11878	1.14722	1.18271	1.22602	1.45892	1.56654	1.4482	1.38788	1.23518	1.10159	1.40084	1.392	1.33834	1.301	1.48188	1.62793	1.59165	1.40253	1.37981	1.58117	1.46571	1.25327	0.994631	1.11567	1.32702	1.60118	1.56086	1.49222	1.39187
114				21504	1.28063	1.21604	1.08361	1.09013	1.07928	1.056	1.13065	1.16174	1.10592	1.03197	0.966327	1.12382	1.2254	1.23464	1.14716	1.15091	1.14345	1.02957	1.10486	1.05202	1.15584	1.1203	1.28157	1.18441	1.26478	1.3561	1.23351	1.25633	1.11348	1.09301	1.13015	1.20911	1.26137	1.16925	1.17043	1.21675	1.30289	1.28307	1.24806	1.28009	1.25616	1.23734	1.20848	1.24079	1.27398
115				21506	0.0772861	0.000778124	0.0616485	0.0824919	0.0977653	0.00526553	0.0224844	0.0740168	0.158642	0.222284	0.102003	0.0774358	0.0419033	0.0760851	0.1132	0.107056	0.0569877	0.105821	0.155275	0.193527	0.0739264	0.0435351	0.073179	0.090788	0.111247	0.0897064	0.0589774	-0.00021999	0.0109542	-0.0414499	0.00784494	0.0252806	0.0433168	0.112842	0.0171647	0.0581627	0.112928	0.0482825	0.0175913	0.0799991	0.172087	0.211045	0.23395	0.145324	0.232899
116		mGC	pro_abGC	21435	2.27109	2.256	2.37656	2.10887	1.96295	2.00824	2.11051	2.05815	2.14034	2.1235	2.13143	2.22158	2.23676	2.0902	1.97593	1.90406	1.93256	2.08072	2.18181	2.01045	1.76133	1.80034	1.58734	1.37491	1.52865	1.47614	1.37145	1.30764	1.34328	1.3124	1.28479	1.35726	1.40709	1.24896	1.21141	1.26683	1.36301	1.16005	1.15362	1.39435	1.35303	1.30954	1.36008	1.15613	0.996435
117				21504	0.159597	0.202101	0.176746	0.134286	0.215255	0.257908	0.250882	0.253363	0.358252	0.322751	0.19414	0.205371	0.276903	0.219134	0.14647	0.181831	0.244958	0.327461	0.3205	0.303125	0.265667	0.286845	0.331371	0.313465	0.245699	0.215564	0.216997	0.291053	0.297626	0.311651	0.241535	0.294223	0.296052	0.221952	0.141503	0.170069	0.325092	0.31806	0.42622	0.287657	0.261473	0.395774	0.465914	0.445317	0.454101
118				21506	1.47781	1.32161	1.09126	1.16241	1.09327	1.02331	0.949178	0.928536	0.917133	1.02757	0.948934	0.796869	0.847546	0.750175	0.866035	0.893059	0.909947	1.13012	1.03609	0.865297	0.987701	0.962295	0.881085	0.997577	1.159	1.08027	1.01928	0.981323	1.18048	1.22186	1.28087	1.34611	1.55561	1.56178	1.45543	1.66914	1.72705	1.62195	1.42311	1.29471	1.76678	1.74236	1.79072	1.62762	1.55868
119			pro_mGC	21435	0.248897	0.261585	0.188633	0.151627	0.0496265	0.140231	0.177545	0.194173	0.0842205	0.00792775	0.0386666	0.0367089	0.146906	0.106665	0.193273	0.238119	0.186468	0.126682	0.0698244	0.0368159	0.222398	0.225448	0.24705	0.206626	0.213397	0.211235	0.238802	0.191341	0.190612	0.272469	0.200623	0.132717	0.110447	0.133877	0.185263	0.164405	0.230802	0.212976	0.191401	0.239191	0.197215	0.31265	0.34301	0.393506	0.438553
120				21504	0.529402	0.497428	0.475524	0.515079	0.540661	0.567076	0.609752	0.613322	0.573608	0.60638	0.639372	0.680992	0.807877	0.821551	0.741425	0.82046	0.831344	0.741473	0.736916	0.707938	0.730126	0.835912	0.777633	0.805116	0.84269	0.8768	0.923914	0.942356	0.924405	0.987919	0.817992	0.630371	0.720699	0.981481	0.903944	0.870731	0.86172	0.938727	0.929515	0.866704	0.904072	0.890573	0.814968	0.888615	0.999341
121				21506	0.219064	0.2508	0.261831	0.17472	0.0783929	0.0727084	0.0392777	0.105559	0.103343	0.00378833	0.175308	0.103898	0.136799	0.209639	0.235823	0.220174	0.234901	0.282487	0.153101	0.22688	0.209817	0.213174	0.1593	0.274321	0.224204	0.376247	0.350385	0.330649	0.237474	0.160123	0.18847	0.146368	0.279992	0.406342	0.465137	0.395275	0.456331	0.626931	0.575569	0.619286	0.588933	0.646073	0.9481	0.870215	0.763068
122	10	abGC	pro_abGC	21435	1.11023	1.19643	1.21484	1.25112	1.32349	1.20233	0.996649	1.0756	1.29862	1.17431	1.17812	1.0383	1.22196	1.29602	1.21208	1.14426	1.10668	1.11807	1.07266	1.07852	0.981403	0.967872	0.960326	0.948947	0.804933	0.775403	1.09882	1.25636	1.16295	0.988804	1.03233	1.14884	0.853336	0.765802	0.804586	0.812746	0.635712	0.574321	0.613979	0.54497	0.407263	0.536465	0.591861	0.597813	0.539313
123				21504	1.63578	1.51373	1.51214	1.57287	1.68289	1.68519	1.569	1.58435	1.64528	1.52805	1.66596	1.80709	1.78983	1.66631	1.67637	1.66767	1.72404	1.69277	1.7462	1.87536	1.57678	1.6937	1.6024	1.6493	1.56919	1.54635	1.46075	1.38835	1.52417	1.85117	1.87086	1.64213	1.60889	1.76299	1.76179	1.81685	1.69474	1.96884	1.7921	1.71568	1.71418	1.80015	2.04142	1.87597	1.81268
124				21506	0.448448	0.638414	0.484468	0.555925	0.548378	0.491433	0.679902	0.669483	0.700155	0.927437	1.06122	1.1079	0.845885	0.866417	0.771326	0.890242	0.824245	0.939376	0.773215	0.714766	1.04298	0.717899	0.655791	0.516719	0.793208	1.01127	1.18237	1.03674	1.06237	0.996279	0.945128	0.918725	0.836298	1.08066	0.978838	1.10612	0.988285	1.33427	1.42848	1.29234	1.40651	1.18537	1.35591	1.1225	1.14162
125			pro_mGC	21435	0.984517	1.02784	0.990669	1.04867	1.08411	1.04792	1.0328	1.06158	1.14509	1.12321	1.09574	1.20252	1.18437	1.16065	1.01715	1.25282	1.31565	1.37361	1.39066	1.44587	1.34889	1.48239	1.43036	1.30112	1.29371	1.2608	1.15881	1.22941	1.25357	1.18954	1.25183	1.39265	1.35416	1.42796	1.48452	1.81033	1.84762	1.79342	1.90064	1.85591	1.75997	1.59886	1.50985	1.72641	1.88296
126				21504	-0.0473069	0.0267402	0.0261607	-0.0514023	-0.0262279	0.0763228	0.104849	0.139915	0.112888	-0.0434875	-0.137542	-0.0421387	0.0198163	-0.00795775	0.0264482	0.101954	0.0756372	0.0686686	0.0809594	0.167946	0.000492817	0.0375785	0.0793781	0.0150381	0.125952	0.0802177	0.157426	0.147314	0.0260156	0.00586365	0.107849	0.100837	0.0604561	0.0314619	-0.079709	-0.0563069	-0.0255634	0.0134885	0.0473052	0.0507332	0.0386673	0.111101	0.157687	0.300708	0.207649
127				21506	0.930466	1.19574	1.09416	1.0867	1.31916	1.12484	0.979602	0.844902	1.02809	1.11214	1.10899	1.26688	1.06275	1.06106	0.98803	0.963743	1.07987	1.13457	1.05259	0.994098	0.838274	0.998653	0.996775	1.08827	1.10233	1.04008	1.06296	0.998556	1.04402	1.11479	1.13811	1.14359	1.15187	1.28481	1.30417	1.28997	1.26842	1.24918	1.07767	0.890024	0.920298	0.843302	1.06706	1.13161	0.959359
128		mGC	pro_abGC	21435	2.256	2.37656	2.10887	1.96295	2.00824	2.11051	2.05815	2.14034	2.1235	2.13143	2.22158	2.23676	2.0902	1.97593	1.90406	1.93256	2.08072	2.18181	2.01045	1.76133	1.80034	1.58734	1.37491	1.52865	1.47614	1.37145	1.30764	1.34328	1.3124	1.28479	1.35726	1.40709	1.24896	1.21141	1.26683	1.36301	1.16005	1.15362	1.39435	1.35303	1.30954	1.36008	1.15613	0.996435	0.939613
129				21504	0.19414	0.205371	0.276903	0.219134	0.14647	0.181831	0.244958	0.327461	0.3205	0.303125	0.265667	0.286845	0.331371	0.313465	0.245699	0.215564	0.216997	0.291053	0.297626	0.311651	0.241535	0.294223	0.296052	0.221952	0.141503	0.170069	0.325092	0.31806	0.42622	0.287657	0.261473	0.395774	0.465914	0.445317	0.454101	0.506206	0.424421	0.410374	0.454219	0.507026	0.529256	0.504983	0.58694	0.584837	0.637902
130				21506	3.33217	3.28253	3.32645	2.57752	2.79928	3.86522	3.7766	3.81565	3.18086	3.02704	3.41919	3.26742	3.23395	3.01463	2.83155	3.25747	3.54702	3.30525	2.65616	2.93986	2.66003	2.42378	2.18764	2.3813	2.44167	2.63557	2.38509	2.3805	2.12565	2.37941	2.6599	1.8557	1.88149	1.70783	1.61017	1.62177	1.54988	2.11666	1.68267	1.78958	1.89892	2.16384	2.22656	2.75162	2.42095
131			pro_mGC	21435	1.5452	1.52119	1.44763	1.42683	1.46366	1.6071	1.69768	1.67087	1.62158	1.65072	1.86527	1.92657	1.90071	1.91206	1.86049	1.96707	2.00704	2.084	2.04651	1.93082	2.06185	2.03516	2.1839	1.98479	1.96513	2.11174	2.04933	1.97622	1.99863	2.04568	1.91757	2.01261	1.92847	1.85867	2.05067	2.11626	1.99612	2.0137	1.92034	2.07071	2.04834	2.03188	2.15362	1.98539	1.95515
132				21504	0.197691	0.169696	0.156235	0.123314	0.108137	0.180408	0.190155	0.197946	0.149308	0.140867	0.142841	0.136627	0.0602242	-0.00560334	0.154091	0.198938	0.26846	0.306726	0.233633	0.364318	0.277971	0.24491	0.201459	0.224834	0.207261	0.263732	0.276503	0.348567	0.163012	0.119932	0.0826813	0.308061	0.304517	0.358819	0.365575	0.401643	0.419612	0.45397	0.557492	0.415623	0.363946	0.370795	0.500965	0.466029	0.550113
133				21506	1.3696	1.45543	1.58209	1.61237	1.65921	1.7703	2.0086	1.85904	1.94013	2.15094	1.90127	1.78064	1.86673	1.82756	1.82901	1.94372	1.85438	1.71013	1.74589	1.70648	2.11095	2.22564	2.08217	2.12346	1.94292	1.91774	1.92907	1.99636	2.10032	2.06125	2.11304	2.16107	2.03022	2.15273	2.24166	2.32452	2.23392	2.10688	2.17625	2.50802	2.44375	2.27236	2.39139	2.20946	2.063
134	11	abGC	pro_abGC	21435	1.19643	1.21484	1.25112	1.32349	1.20233	0.996649	1.0756	1.29862	1.17431	1.17812	1.0383	1.22196	1.29602	1.21208	1.14426	1.10668	1.11807	1.07266	1.07852	0.981403	0.967872	0.960326	0.948947	0.804933	0.775403	1.09882	1.25636	1.16295	0.988804	1.03233	1.14884	0.853336	0.765802	0.804586	0.812746	0.635712	0.574321	0.613979	0.54497	0.407263	0.536465	0.591861	0.597813	0.539313	0.532684
135				21504	0.128031	0.171229	0.23897	0.259398	0.136919	0.165453	0.181848	0.327971	0.239515	0.126022	0.207639	0.17788	0.167605	0.208547	0.201211	0.0911438	0.0730282	0.184657	0.0995956	0.1677	0.121909	0.303772	0.644112	0.647467	0.576276	0.379972	0.411047	0.538305	0.591916	0.693685	0.507176	0.521987	0.585266	0.592666	0.724532	0.66237	0.541469	0.55359	0.688846	0.905019	0.839906	0.618033	0.808635	0.883864	1.03098
136				21506	0.679902	0.669483	0.700155	0.927437	1.06122	1.1079	0.845885	0.866417	0.771326	0.890242	0.824245	0.939376	0.773215	0.714766	1.04298	0.717899	0.655791	0.516719	0.793208	1.01127	1.18237	1.03674	1.06237	0.996279	0.945128	0.918725	0.836298	1.08066	0.978838	1.10612	0.988285	1.33427	1.42848	1.29234	1.40651	1.18537	1.35591	1.1225	1.14162	0.967644	1.15457	0.901732	1.04737	1.11906	1.04935
137			pro_mGC	21435	1.31565	1.37361	1.39066	1.44587	1.34889	1.48239	1.43036	1.30112	1.29371	1.2608	1.15881	1.22941	1.25357	1.18954	1.25183	1.39265	1.35416	1.42796	1.48452	1.81033	1.84762	1.79342	1.90064	1.85591	1.75997	1.59886	1.50985	1.72641	1.88296	1.69717	1.69219	1.61427	1.56747	1.76474	1.87647	1.6998	1.5036	1.4453	1.68601	1.72708	1.6605	1.64393	1.42679	1.39274	1.42427
138				21504	-0.137542	-0.0421387	0.0198163	-0.00795775	0.0264482	0.101954	0.0756372	0.0686686	0.0809594	0.167946	0.000492817	0.0375785	0.0793781	0.0150381	0.125952	0.0802177	0.157426	0.147314	0.0260156	0.00586365	0.107849	0.100837	0.0604561	0.0314619	-0.079709	-0.0563069	-0.0255634	0.0134885	0.0473052	0.0507332	0.0386673	0.111101	0.157687	0.300708	0.207649	0.208437	0.293965	0.338719	0.477762	0.472549	0.440846	0.501602	0.685321	0.615096	0.497446
139				21506	0.695733	0.838152	0.791075	0.789544	0.694263	0.694718	0.679187	0.653717	0.765717	1.00249	1.00393	0.61778	0.589386	0.794552	0.700095	0.639447	0.565637	0.582821	0.658658	0.694065	0.562193	0.615582	0.654936	0.789877	0.867641	0.616709	0.543725	0.566167	0.558517	0.78921	0.637875	0.659272	0.45676	0.422475	0.410066	0.346148	0.426688	0.477377	0.397556	0.403161	0.477937	0.53358	0.541492	0.309782	0.203478
140		mGC	pro_abGC	21435	2.37656	2.10887	1.96295	2.00824	2.11051	2.05815	2.14034	2.1235	2.13143	2.22158	2.23676	2.0902	1.97593	1.90406	1.93256	2.08072	2.18181	2.01045	1.76133	1.80034	1.58734	1.37491	1.52865	1.47614	1.37145	1.30764	1.34328	1.3124	1.28479	1.35726	1.40709	1.24896	1.21141	1.26683	1.36301	1.16005	1.15362	1.39435	1.35303	1.30954	1.36008	1.15613	0.996435	0.939613	0.87118
141				21504	0.119257	0.146127	0.112472	0.0217719	-0.023883	0.00320329	0.0841325	0.0674508	0.0305546	-0.045773	0.00568679	0.120453	0.0935069	0.0211877	-0.0404812	0.0605889	0.0969204	0.149218	0.0939871	0.120269	0.201079	0.22667	0.273996	0.122521	0.0984586	0.114642	0.0822019	0.0476359	0.0261692	0.119705	0.0843213	0.0815083	0.121836	0.16413	0.182224	0.159844	0.0477859	0.0575222	0.120407	0.0872364	0.151657	0.127682	0.0802717	0.0540412	0.0554065
142				21506	3.7766	3.81565	3.18086	3.02704	3.41919	3.26742	3.23395	3.01463	2.83155	3.25747	3.54702	3.30525	2.65616	2.93986	2.66003	2.42378	2.18764	2.3813	2.44167	2.63557	2.38509	2.3805	2.12565	2.37941	2.6599	1.8557	1.88149	1.70783	1.61017	1.62177	1.54988	2.11666	1.68267	1.78958	1.89892	2.16384	2.22656	2.75162	2.42095	2.38522	2.87942	3.30093	2.97809	2.89997	2.35936
143			pro_mGC	21435	2.00704	2.084	2.04651	1.93082	2.06185	2.03516	2.1839	1.98479	1.96513	2.11174	2.04933	1.97622	1.99863	2.04568	1.91757	2.01261	1.92847	1.85867	2.05067	2.11626	1.99612	2.0137	1.92034	2.07071	2.04834	2.03188	2.15362	1.98539	1.95515	2.13136	2.22502	2.08122	2.0331	2.23355	2.20805	2.20179	2.12734	2.09022	2.25784	2.24272	2.21208	2.10913	2.21532	2.21388	2.1086
144				21504	0.142841	0.136627	0.0602242	-0.00560334	0.154091	0.198938	0.26846	0.306726	0.233633	0.364318	0.277971	0.24491	0.201459	0.224834	0.207261	0.263732	0.276503	0.348567	0.163012	0.119932	0.0826813	0.308061	0.304517	0.358819	0.365575	0.401643	0.419612	0.45397	0.557492	0.415623	0.363946	0.370795	0.500965	0.466029	0.550113	0.695241	0.944191	0.793767	0.790118	0.828813	0.786161	0.942239	0.928543	0.92237	0.979297
145				21506	2.09806	2.05321	2.22935	2.44633	2.46993	2.15893	1.96906	2.00527	2.21059	2.26141	2.05353	2.04313	1.97615	2.04915	2.36855	2.152	2.30276	2.31075	2.13654	1.82302	1.84078	2.17451	2.16427	2.0551	2.03152	1.9239	1.93579	2.01097	2.15039	2.01118	1.97353	1.89762	1.64093	1.86429	1.68507	1.47032	1.38516	1.51626	1.54745	1.57112	1.53468	1.60127	1.56451	1.58052	1.39321
146	12	abGC	pro_abGC	21435	1.25112	1.32349	1.20233	0.996649	1.0756	1.29862	1.17431	1.17812	1.0383	1.22196	1.29602	1.21208	1.14426	1.10668	1.11807	1.07266	1.07852	0.981403	0.967872	0.960326	0.948947	0.804933	0.775403	1.09882	1.25636	1.16295	0.988804	1.03233	1.14884	0.853336	0.765802	0.804586	0.812746	0.635712	0.574321	0.613979	0.54497	0.407263	0.536465	0.591861	0.597813	0.539313	0.532684	0.520234	0.514908
147				21504	0.177811	0.177042	0.210809	0.201999	0.169459	0.112631	-0.00420384	0.019347	0.0212015	0.0389359	0.104371	0.0195428	0.0945126	0.162741	0.0711724	-0.0438779	0.0130547	-0.0570911	-0.0751932	-0.0340959	-0.0627314	0.0722898	0.160864	0.141902	-0.0190504	-0.0190979	-0.0168861	0.00468291	0.0273126	0.00469703	0.0728674	0.00476545	0.0564175	0.0985089	0.101319	0.215751	0.211313	0.26732	0.230763	0.287426	0.161416	0.0917818	0.0849796	0.114168	0.304913
148			pro_mGC	21435	1.46965	0.876023	0.787133	0.859252	0.871921	1.0045	0.969564	0.960737	0.889641	0.842944	1.01556	0.720193	0.695621	0.629337	0.611821	0.629139	0.663057	0.830228	0.830463	0.85641	1.16972	0.971095	0.897253	0.827147	0.784083	0.841633	0.929885	0.95803	0.924235	0.802673	0.979586	0.886403	0.901736	0.800962	0.767808	0.704304	0.834777	0.893474	0.938439	0.929605	0.89888	0.629712	0.699848	0.950144	0.906195
149				21504	1.15562	1.38571	1.42655	1.23296	1.12633	1.1696	1.10578	1.13422	1.04253	0.824607	0.793788	1.0076	1.05369	1.07983	1.32191	1.40144	1.32692	1.31412	1.3642	1.35491	1.21068	1.13293	1.05173	1.00684	0.936487	0.986706	1.22522	1.35717	0.981346	0.950786	1.00365	0.872546	1.16723	1.0986	0.965248	1.04969	1.21882	1.11841	0.993982	0.910051	0.847461	0.944843	0.933057	0.809646	0.927315
150				21506	0.117012	0.000123159	0.220158	0.170144	0.232282	0.07161	0.0633131	0.1708	0.22264	0.171712	-0.0712764	-0.0923467	-0.0335681	0.0432209	0.0384758	-0.00618168	-0.00151062	0.0050772	-0.033035	0.0618453	0.111497	0.0954917	0.000865066	0.097328	0.064839	0.0572935	0.225689	0.217128	0.165118	-0.0564387	-0.0379953	0.00357546	0.0251894	-0.0277214	-0.0836171	-0.125578	0.0725413	0.0537774	0.107381	0.12344	0.0363722	0.0557772	0.122184	0.174281	0.173573
151		mGC	pro_abGC	21435	1.96295	2.00824	2.11051	2.05815	2.14034	2.1235	2.13143	2.22158	2.23676	2.0902	1.97593	1.90406	1.93256	2.08072	2.18181	2.01045	1.76133	1.80034	1.58734	1.37491	1.52865	1.47614	1.37145	1.30764	1.34328	1.3124	1.28479	1.35726	1.40709	1.24896	1.21141	1.26683	1.36301	1.16005	1.15362	1.39435	1.35303	1.30954	1.36008	1.15613	0.996435	0.939613	0.87118	0.898089	0.97817
152				21504	0.0245461	0.171654	0.101435	0.0261101	-0.00348198	0.188659	0.253306	0.152705	0.143035	0.219254	0.242782	0.332241	0.0929658	0.0973075	0.0922267	0.128811	0.264616	0.197157	0.149669	0.0375716	-0.0463949	0.0767079	0.00130655	-0.012822	0.0716706	0.113861	0.204473	0.132986	0.166421	0.165892	0.280506	0.19213	0.217482	0.102766	0.0705231	0.0846855	0.161194	0.221864	0.234255	0.0673846	0.0731901	0.0890405	0.105017	0.0436305	0.140337
153				21506	3.28253	2.60313	2.19241	2.45011	2.16724	2.48546	2.25969	2.27758	2.37377	2.3759	2.51726	2.66824	2.32795	2.69976	2.85913	2.83302	3.07774	2.91074	2.90907	2.90364	2.63197	2.39851	2.23557	3.15231	3.44796	3.12131	3.21879	3.06665	2.63256	2.31086	2.37243	3.14204	2.72365	2.34538	2.72711	2.97626	2.45531	2.65889	3.23958	2.95935	2.98635	2.89659	2.81642	3.02098	3.2798
154			pro_mGC	21435	1.6269	1.38929	1.49106	1.54091	1.66232	1.70708	1.60415	1.64259	1.84841	1.71784	1.6513	1.64625	1.82768	2.10264	2.04695	1.75265	1.82229	1.98416	1.97775	1.92257	2.0738	1.95781	1.7734	1.82759	2.03383	2.02618	1.83825	1.86192	1.71094	1.82805	1.9396	1.93743	1.76272	1.94099	1.87407	2.00339	1.9537	1.89545	1.57498	1.87586	1.79974	1.9381	1.88363	1.83749	1.81732
155				21504	1.54867	1.73468	1.74012	1.70101	1.59865	1.58315	1.71963	1.69176	1.45785	1.48909	1.45712	1.55605	1.63101	1.77712	1.63755	1.68663	1.72574	1.77242	1.80126	1.75107	1.60478	1.70433	1.79068	1.78267	1.68998	1.76973	1.92991	1.94395	2.13634	2.15236	2.04466	1.96691	1.88169	2.00965	2.04431	1.97869	2.07911	2.23532	2.20727	2.28263	2.28142	2.02805	2.08926	2.21762	2.30404
156				21506	0.230925	0.200332	0.21088	0.084399	0.0175229	0.0386432	0.00899806	0.0774834	0.123591	0.0921887	0.0985856	0.0411467	0.0568082	0.11301	0.0181731	0.00689015	0.129162	0.235791	0.183855	0.191636	0.214317	0.122698	0.0261027	-0.0897112	0.0627574	0.150282	0.028026	0.0160684	-0.00140119	0.0224994	0.0112496	0.147912	0.105869	0.00285688	0.0904186	0.149643	0.145647	0.115257	0.126366	0.117684	0.0961111	0.120608	0.232404	0.247117	0.409062
157	13	abGC	pro_abGC	21435	0.201503	0.342978	0.295784	0.23294	0.0931216	0.0242214	-0.120966	-0.0987147	-0.0599564	-0.079402	-0.0828578	0.0342296	0.093319	0.0664021	0.050088	0.094544	0.181633	0.165096	0.110491	0.162102	0.13659	0.0232304	-0.0621479	-0.031182	0.0599735	0.0715969	0.170906	0.189899	0.235166	0.263292	0.26476	0.214091	0.126819	0.213803	0.29754	0.354137	0.623144	0.639266	0.4527	0.491825	0.486498	0.590369	0.425459	0.563916	0.676637
158				21504	0.0212015	0.0389359	0.104371	0.0195428	0.0945126	0.162741	0.0711724	-0.0438779	0.0130547	-0.0570911	-0.0751932	-0.0340959	-0.0627314	0.0722898	0.160864	0.141902	-0.0190504	-0.0190979	-0.0168861	0.00468291	0.0273126	0.00469703	0.0728674	0.00476545	0.0564175	0.0985089	0.101319	0.215751	0.211313	0.26732	0.230763	0.287426	0.161416	0.0917818	0.0849796	0.114168	0.304913	0.376193	0.296282	0.31133	0.276169	0.198357	0.0400221	0.135303	0.335763
159			pro_mGC	21435	0.381037	0.31759	0.339633	0.348967	0.341134	0.318126	0.304926	0.321697	0.350794	0.48563	0.633654	0.722994	0.659465	0.889707	0.681126	0.763397	0.804319	0.775593	0.612263	0.719923	0.664274	0.59397	0.43205	0.614404	0.734602	0.823958	0.9796	0.978833	0.901073	0.748418	0.677335	0.730953	0.834483	0.787579	0.978575	0.908227	1.12296	1.11547	0.986445	0.996885	1.10444	0.98519	0.957599	0.997569	0.843271
160				21504	0.126643	0.159038	0.129578	0.0400739	0.0822009	0.254349	0.0578135	-0.0215806	0.00716401	0.0199379	-0.00828073	0.0623122	0.132575	0.0511999	0.127491	0.129781	0.0362754	-0.0224116	0.141291	0.0167009	0.0521257	0.00743478	-0.0455503	-0.0246585	-0.129946	-0.146062	-0.0275788	0.113096	0.249793	0.153165	0.159461	0.0894245	0.0417612	0.0315532	0.0453643	0.0381512	0.00241075	-0.0408925	-0.0197601	0.158295	0.111815	0.0955468	0.254686	0.158503	0.0213604
161				21506	0.0633131	0.1708	0.22264	0.171712	-0.0712764	-0.0923467	-0.0335681	0.0432209	0.0384758	-0.00618168	-0.00151062	0.0050772	-0.033035	0.0618453	0.111497	0.0954917	0.000865066	0.097328	0.064839	0.0572935	0.225689	0.217128	0.165118	-0.0564387	-0.0379953	0.00357546	0.0251894	-0.0277214	-0.0836171	-0.125578	0.0725413	0.0537774	0.107381	0.12344	0.0363722	0.0557772	0.122184	0.174281	0.173573	0.100994	0.105673	0.0212445	0.045184	0.0758958	0.0607083
162		mGC	pro_abGC	21435	0.04306	0.189494	0.220974	0.116427	0.132883	0.173975	0.156366	0.219883	0.222103	0.14787	0.134808	0.103357	0.166588	0.203189	0.147255	0.100861	0.155853	0.115106	0.0970339	0.132484	0.148095	0.0738628	0.0521839	0.0938708	0.155423	0.0458431	0.088792	0.15048	0.196494	0.256179	0.134904	0.108716	0.161495	0.156188	0.130052	0.179502	0.237254	0.105536	0.117756	0.0888086	0.0967391	0.0786333	0.0313944	-0.0477185	-0.00289766
163				21504	0.143035	0.219254	0.242782	0.332241	0.0929658	0.0973075	0.0922267	0.128811	0.264616	0.197157	0.149669	0.0375716	-0.0463949	0.0767079	0.00130655	-0.012822	0.0716706	0.113861	0.204473	0.132986	0.166421	0.165892	0.280506	0.19213	0.217482	0.102766	0.0705231	0.0846855	0.161194	0.221864	0.234255	0.0673846	0.0731901	0.0890405	0.105017	0.0436305	0.140337	0.125229	0.113247	0.0810183	0.0237995	0.0124339	0.252953	0.235857	0.217907
164				21506	2.25969	2.27758	2.37377	2.3759	2.51726	2.66824	2.32795	2.69976	2.85913	2.83302	3.07774	2.91074	2.90907	2.90364	2.63197	2.39851	2.23557	3.15231	3.44796	3.12131	3.21879	3.06665	2.63256	2.31086	2.37243	3.14204	2.72365	2.34538	2.72711	2.97626	2.45531	2.65889	3.23958	2.95935	2.98635	2.89659	2.81642	3.02098	3.2798	3.58793	3.33584	2.61683	3.06171	2.97056	2.64772
165			pro_mGC	21435	0.889666	0.799061	0.927044	0.962289	1.14793	1.14717	1.09712	1.04601	1.25028	1.4018	1.42325	1.57133	1.69935	1.78372	1.94025	1.92497	2.05396	1.90915	1.78	1.58799	1.62474	1.80191	1.88476	1.85446	1.92117	1.9708	1.95038	1.95201	2.17703	2.04472	2.01636	2.16239	2.32437	2.43906	2.34745	2.34351	2.37812	2.42662	2.73907	2.48519	2.44689	2.44692	2.52077	2.5086	2.66634
166				21504	0.0681387	-0.0326311	-0.00533825	-0.00107952	-0.000834328	0.0762387	0.0335904	0.00269036	-0.0121884	0.176016	0.188383	0.0878765	0.0909863	0.175619	0.150048	0.121819	0.0663244	-0.0203407	-0.0745764	0.0881708	0.0968779	-0.0646542	-0.108994	0.0654075	0.117258	0.0307231	-0.00715629	-0.0498244	0.048634	-0.0366014	-0.0239178	0.0279574	0.0539836	0.111063	0.0933553	0.159035	0.139493	0.189175	0.124318	0.152635	0.186656	0.206982	0.224292	0.359306	0.209333
167				21506	0.00899806	0.0774834	0.123591	0.0921887	0.0985856	0.0411467	0.0568082	0.11301	0.0181731	0.00689015	0.129162	0.235791	0.183855	0.191636	0.214317	0.122698	0.0261027	-0.0897112	0.0627574	0.150282	0.028026	0.0160684	-0.00140119	0.0224994	0.0112496	0.147912	0.105869	0.00285688	0.0904186	0.149643	0.145647	0.115257	0.126366	0.117684	0.0961111	0.120608	0.232404	0.247117	0.409062	0.351251	0.282013	0.331977	0.429285	0.417243	0.397739
168	14	abGC	pro_abGC	21435	1.35393	1.32103	1.2866	1.23801	1.31089	1.25838	1.12728	1.17924	1.4139	1.26955	1.02928	0.929375	0.823374	0.804758	0.724993	0.670072	0.658926	0.654171	0.639329	0.644131	0.754385	0.837614	0.799732	0.77943	0.861356	0.801219	0.806327	0.821506	0.691965	0.767409	0.869614	1.02565	1.08541	0.906582	0.845047	0.832218	0.885072	0.912881	0.927401	0.979212	1.01689	0.889007	1.01119	0.992515	1.07197
169				21504	-0.0190979	-0.0168861	0.00468291	0.0273126	0.00469703	0.0728674	0.00476545	0.0564175	0.0985089	0.101319	0.215751	0.211313	0.26732	0.230763	0.287426	0.161416	0.0917818	0.0849796	0.114168	0.304913	0.376193	0.296282	0.31133	0.276169	0.198357	0.0400221	0.135303	0.335763	0.337285	0.290031	0.301266	0.284199	0.178821	0.307189	0.1805	0.219428	0.233015	0.283422	0.366593	0.248348	0.123288	0.199513	0.362543	0.527008	0.540527
170				21506	0.636367	0.799666	0.841055	0.718442	0.581226	1.06137	0.954582	0.74564	0.886148	0.80508	0.933586	1.12548	0.987492	0.628249	0.921579	0.988548	1.17311	1.18163	1.15383	0.89638	0.988699	1.04193	0.958747	1.13787	0.991754	1.008	1.26411	1.48086	1.49055	1.45993	1.49497	1.35542	1.89886	2.06933	1.95595	1.6224	1.41312	1.50119	1.50428	1.38528	1.67142	1.70533	1.96348	2.03843	2.46279
171			pro_mGC	21435	0.150965	0.0693569	0.0696168	0.125553	0.158818	0.179391	0.215516	0.183216	0.0535117	0.162283	0.199067	0.14964	0.149286	0.0901684	0.0602105	0.158683	0.227612	0.260004	0.0955412	0.0631803	0.0558157	0.0314145	0.0544651	0.128729	0.0849985	0.0208623	0.161224	0.18076	0.123261	0.0825671	0.039682	0.119437	0.116329	0.145991	-0.0259533	0.0603313	-0.0142215	0.0529869	0.109182	0.153231	0.0174792	0.0594755	0.0576106	0.0781497	0.0903983
172				21504	0.702604	0.6492	0.698896	0.745635	0.873926	0.699233	0.75804	0.835355	0.832473	0.758425	0.647859	0.778114	0.966612	1.04357	1.23152	1.09445	0.987928	0.95339	0.864108	0.743045	0.727399	0.782035	0.963728	1.04647	0.998486	0.998916	0.917061	0.919668	0.883555	0.848439	0.833369	0.913358	0.93814	0.981122	1.04681	0.985585	0.809439	0.748825	0.82022	1.01059	0.855704	0.782352	0.73881	0.856398	0.896885
173				21506	1.4672	1.64161	1.78117	1.62179	1.7444	1.76102	1.98538	1.93289	2.21918	1.99836	2.35507	2.72187	2.78324	2.35388	2.17869	2.02761	2.24855	2.43042	2.30304	2.03153	2.07422	2.20925	2.15768	2.26074	2.32155	2.27177	2.09411	2.10295	2.03595	2.33206	2.36836	2.35596	2.54513	2.34049	2.08041	2.30257	2.26129	2.16295	2.05702	1.92557	1.71381	1.74615	1.68954	1.52745	1.65729
174		mGC	pro_abGC	21435	1.30762	1.29641	1.39223	1.52222	1.5096	1.63316	1.47443	1.35606	1.49561	1.48519	1.76418	1.73777	1.67421	1.67761	1.62325	1.61869	1.71537	1.69669	1.78308	1.87878	1.73627	1.68641	1.67905	1.53564	1.65494	1.7688	1.74218	1.69666	1.75072	1.73925	1.78666	1.7692	1.79504	1.71766	1.79525	1.80086	1.87962	1.87417	1.99428	1.7835	1.75538	1.90926	1.70441	1.67466	1.76955
175				21504	0.113861	0.204473	0.132986	0.166421	0.165892	0.280506	0.19213	0.217482	0.102766	0.0705231	0.0846855	0.161194	0.221864	0.234255	0.0673846	0.0731901	0.0890405	0.105017	0.0436305	0.140337	0.125229	0.113247	0.0810183	0.0237995	0.0124339	0.252953	0.235857	0.217907	0.185757	0.214004	0.133991	0.0876451	0.0195929	0.019139	0.0900951	0.148017	0.068852	0.0200204	0.00974583	0.0854331	0.0413965	0.0104965	0.125935	0.201828	0.167415
176				21506	0.458865	0.389466	0.41741	0.352447	0.341769	0.380819	0.363564	0.345986	0.318564	0.314749	0.362916	0.269615	0.200101	0.412703	0.39721	0.318392	0.377175	0.375316	0.418515	0.367859	0.422793	0.46413	0.372703	0.450922	0.562773	0.514854	0.469538	0.397113	0.303521	0.285572	0.457895	0.440521	0.300699	0.364269	0.362187	0.394452	0.438024	0.482609	0.569193	0.470865	0.505238	0.50233	0.576684	0.498959	0.50611
177			pro_mGC	21435	-0.0448591	-0.0202956	-0.0178017	0.0224055	0.160542	-0.0502713	-0.120898	-0.0726724	0.0265629	0.063037	0.0170505	0.0401691	0.0916687	0.064761	0.00735085	0.0149272	0.165927	0.294772	0.211455	0.200916	0.045519	0.0795972	0.159767	0.128219	0.0463898	0.0308496	0.0831459	-0.0619477	0.0344301	0.158083	0.229099	0.29096	0.2279	0.179788	0.269685	0.270439	0.131118	0.0352217	0.118737	0.054301	-0.00133857	0.00085661	0.310796	0.307551	0.250144
178				21504	1.72503	1.76539	1.61102	1.43934	1.68192	1.53061	1.39303	1.18494	1.14921	1.1211	1.14881	1.37113	1.3007	1.24668	1.35258	1.39403	1.59492	1.67157	1.75668	1.58437	1.51924	1.63752	1.83305	1.48977	1.50716	1.58445	1.57914	1.55888	1.5897	1.55871	1.62148	1.51831	1.63262	1.59614	1.59727	1.64607	1.75995	1.53511	1.68162	1.7138	1.75658	1.78837	1.83199	1.86758	1.73141
179				21506	2.69328	2.63832	2.82817	2.93705	2.94566	3.07621	2.98479	3.07516	3.29081	3.2042	3.27887	3.40605	3.3289	3.35485	3.57763	3.69015	3.61715	3.50749	3.5878	3.49444	3.73363	3.72704	3.86844	3.74961	3.61305	3.7327	3.85	3.88995	4.02062	4.07125	3.95472	3.66621	4.03737	4.27528	4.26041	3.95416	4.22965	4.15776	4.27848	3.89566	3.90343	3.99662	3.87245	3.93081	3.71155
180	15	abGC	pro_abGC	21435	1.26955	1.02928	0.929375	0.823374	0.804758	0.724993	0.670072	0.658926	0.654171	0.639329	0.644131	0.754385	0.837614	0.799732	0.77943	0.861356	0.801219	0.806327	0.821506	0.691965	0.767409	0.869614	1.02565	1.08541	0.906582	0.845047	0.832218	0.885072	0.912881	0.927401	0.979212	1.01689	0.889007	1.01119	0.992515	1.07197	0.956572	0.875829	1.07857	1.0655	1.01988	0.950062	1.03001	0.988964	0.984517
181				21504	0.863207	0.82901	0.962586	1.00024	0.92749	0.981209	0.951826	0.825925	0.896919	0.997273	1.07723	0.978226	1.01148	0.844489	0.693991	0.75434	0.862523	0.82277	0.786796	0.728411	0.836522	0.805399	0.792414	0.669152	0.678101	0.65564	0.674328	0.647638	0.514111	0.766578	0.769524	0.615344	0.552108	0.655171	0.725147	0.859867	0.874913	0.882138	0.694349	0.689513	0.805057	0.754741	0.560233	0.726705	0.718646
182				21506	0.954582	0.74564	0.886148	0.80508	0.933586	1.12548	0.987492	0.628249	0.921579	0.988548	1.17311	1.18163	1.15383	0.89638	0.988699	1.04193	0.958747	1.13787	0.991754	1.008	1.26411	1.48086	1.49055	1.45993	1.49497	1.35542	1.89886	2.06933	1.95595	1.6224	1.41312	1.50119	1.50428	1.38528	1.67142	1.70533	1.96348	2.03843	2.46279	2.54655	2.50021	2.12278	2.2823	2.27836	2.36817
183			pro_mGC	21435	0.137977	0.0915392	0.0859042	0.295829	0.361469	0.415548	0.390621	0.566082	0.422605	0.437942	0.385425	0.2831	0.414167	0.438181	0.608728	0.413095	0.525673	0.545278	0.611662	0.647266	0.641992	0.490116	0.572278	0.593455	0.628867	0.661775	0.623754	0.517056	0.538623	0.731128	0.802463	0.875485	0.962653	0.786537	0.629752	0.697865	0.727633	0.714506	0.578305	0.693788	0.827975	1.01461	1.01337	0.854065	1.00012
184				21504	0.115627	0.133396	0.199843	0.245591	0.179359	0.10449	0.134078	0.154368	0.252783	0.192853	0.071997	0.0726419	0.0936133	0.0817891	-0.00854838	-0.100747	0.0192727	0.0205778	-0.0197322	0.0740495	0.157879	0.108602	0.151041	0.0595436	0.103069	0.0822056	0.13151	0.19812	0.203695	0.116069	0.289406	0.337464	0.249293	0.135569	0.112245	0.193318	0.182622	0.0679255	-0.0725638	-0.128403	-0.0724463	-0.0524283	0.169204	0.148906	0.0699387
185				21506	0.695354	0.732859	0.851531	0.863982	1.01501	0.788747	0.859949	0.837343	1.01197	0.94617	0.853658	0.899177	0.92729	0.86747	1.1172	1.13694	0.916849	0.705911	0.605977	0.700855	0.729531	0.896417	1.2219	1.05035	1.2225	1.05031	0.905787	0.948991	0.955334	0.89315	0.950325	0.979286	1.13259	0.896365	0.839145	0.761497	0.962114	0.77693	0.716904	0.73827	0.837299	0.78517	0.880163	0.818985	0.909173
186		mGC	pro_abGC	21435	1.48519	1.76418	1.73777	1.67421	1.67761	1.62325	1.61869	1.71537	1.69669	1.78308	1.87878	1.73627	1.68641	1.67905	1.53564	1.65494	1.7688	1.74218	1.69666	1.75072	1.73925	1.78666	1.7692	1.79504	1.71766	1.79525	1.80086	1.87962	1.87417	1.99428	1.7835	1.75538	1.90926	1.70441	1.67466	1.76955	1.84353	1.83552	1.67087	1.78621	1.96304	1.95794	1.81446	1.76318	1.5452
187				21504	1.93358	1.7463	1.86396	1.98391	2.18765	2.02429	2.12478	2.14025	2.06592	2.13385	1.76216	1.8224	1.97015	1.90454	2.09437	2.27482	2.04591	1.98563	1.82176	2.08014	2.07095	1.92939	1.67753	1.70004	1.71007	1.78788	1.80486	1.69341	1.68249	1.71575	1.91675	2.06267	2.09488	1.88671	1.60758	1.61302	1.86032	2.0534	1.99269	1.9022	1.70059	1.5685	1.64924	1.73932	1.91133
188				21506	0.363564	0.345986	0.318564	0.314749	0.362916	0.269615	0.200101	0.412703	0.39721	0.318392	0.377175	0.375316	0.418515	0.367859	0.422793	0.46413	0.372703	0.450922	0.562773	0.514854	0.469538	0.397113	0.303521	0.285572	0.457895	0.440521	0.300699	0.364269	0.362187	0.394452	0.438024	0.482609	0.569193	0.470865	0.505238	0.50233	0.576684	0.498959	0.50611	0.644403	0.644802	0.768577	0.686014	0.70729	0.637014
189			pro_mGC	21435	0.488889	0.61527	0.584205	0.522852	0.648918	0.751426	0.885356	0.888169	0.96429	0.763658	0.736049	0.824336	0.834765	0.981161	0.93618	1.27382	1.23377	1.24583	1.24792	1.43887	1.4531	1.37702	1.36515	1.44014	1.56544	1.75659	1.82054	1.51842	1.39743	1.48697	1.49733	1.76521	1.99729	1.84049	1.92232	1.8592	1.77333	1.87199	2.06039	2.03226	2.03023	2.09125	2.13682	2.03811	1.75226
190				21504	0.127204	0.161131	0.212208	0.146736	0.0937133	0.120842	0.109068	0.115692	0.142539	0.19564	0.201679	0.174721	0.0773711	0.247643	0.167559	0.23238	0.206761	0.168866	0.0277091	0.0376143	0.167817	0.202989	0.066309	0.0293566	0.107738	0.115835	0.15118	0.22682	0.186106	0.138958	0.22725	0.0448523	0.0280366	0.137368	0.133171	0.154167	0.158285	0.0988562	0.156454	0.125954	0.130133	0.170959	0.224959	0.325637	0.369713
191				21506	2.09983	2.16607	2.08656	2.07344	2.34257	2.33479	2.27881	2.05547	2.18974	2.37338	2.39018	2.40263	2.28099	2.49504	2.57479	2.50716	2.54487	2.58945	2.56764	2.78167	2.75069	2.59654	2.49708	2.52852	2.74123	2.73805	2.92353	3.06281	3.04166	3.13423	2.65614	2.59087	2.7971	2.69656	2.73859	2.62167	2.55057	2.58834	2.94313	2.95125	3.01533	2.97705	2.95603	2.84844	3.16428
192	16	abGC	pro_abGC	21435	1.69717	1.69219	1.61427	1.56747	1.76474	1.87647	1.6998	1.5036	1.4453	1.68601	1.72708	1.6605	1.64393	1.42679	1.39274	1.42427	1.4909	1.53055	1.64751	1.62765	1.77737	1.71241	1.48049	1.3693	1.37979	1.33243	1.25593	1.30499	1.29053	1.26605	1.2543	1.19824	1.3232	1.46277	1.32637	1.52431	1.44314	1.29054	1.13789	1.25049	1.15624	0.998388	1.06229	0.910968	0.940227
193				21504	1.07723	0.978226	1.01148	0.844489	0.693991	0.75434	0.862523	0.82277	0.786796	0.728411	0.836522	0.805399	0.792414	0.669152	0.678101	0.65564	0.674328	0.647638	0.514111	0.766578	0.769524	0.615344	0.552108	0.655171	0.725147	0.859867	0.874913	0.882138	0.694349	0.689513	0.805057	0.754741	0.560233	0.726705	0.718646	0.701337	0.67808	0.822093	0.777992	0.722182	0.901331	0.853527	0.689482	0.647908	0.708524
194				21506	0.5797	0.60965	0.567001	0.652105	0.603223	0.651883	0.61094	0.588456	0.601267	0.584207	0.632977	0.669219	0.655555	0.698768	0.752084	0.817414	0.749455	0.614829	0.531595	0.584699	0.735647	0.72624	0.774549	0.743012	0.801281	0.766064	0.744516	0.78695	0.815276	0.888046	0.819186	0.734989	0.706864	0.759156	0.769645	0.836082	0.701326	0.710043	0.820393	0.924114	0.914507	0.841238	0.903974	0.7812	0.805812
195			pro_mGC	21435	0.691671	0.632815	0.764364	0.655066	0.694252	0.561669	0.676144	0.804341	0.837509	0.854154	0.997853	0.922563	0.783653	0.803702	0.785086	0.882237	1.06385	0.873719	0.734491	0.694423	0.784004	0.830858	0.928451	1.09664	1.07834	0.997717	1.06433	0.989739	0.861967	0.775813	0.842626	1.0243	0.986406	0.961817	1.15348	1.0342	1.00704	0.864247	0.723996	0.797542	0.818732	0.953643	1.09828	1.15852	1.13995
196				21504	0.071997	0.0726419	0.0936133	0.0817891	-0.00854838	-0.100747	0.0192727	0.0205778	-0.0197322	0.0740495	0.157879	0.108602	0.151041	0.0595436	0.103069	0.0822056	0.13151	0.19812	0.203695	0.116069	0.289406	0.337464	0.249293	0.135569	0.112245	0.193318	0.182622	0.0679255	-0.0725638	-0.128403	-0.0724463	-0.0524283	0.169204	0.148906	0.0699387	0.109076	0.13414	0.0951913	0.155333	0.203913	0.13797	0.0627599	0.0580864	0.186099	0.203419
197				21506	0.0514029	0.00894278	0.116298	0.116485	0.0598942	0.0568716	0.0285783	0.0497785	0.080942	0.143594	0.180352	0.1594	0.13349	0.115255	0.14231	0.20682	0.247965	0.1203	0.149864	0.152195	0.0949616	0.0686636	0.0890144	0.0778257	0.141061	0.138638	0.249498	0.139792	0.212022	0.235677	0.236347	0.255657	0.260656	0.186808	0.171898	0.0921416	0.0442718	0.161998	0.36678	0.375086	0.206801	0.171923	0.205897	0.275062	0.220392
198		mGC	pro_abGC	21435	2.13136	2.22502	2.08122	2.0331	2.23355	2.20805	2.20179	2.12734	2.09022	2.25784	2.24272	2.21208	2.10913	2.21532	2.21388	2.1086	2.10558	2.0639	2.11929	2.04523	1.82673	1.64261	1.67167	1.73157	1.72574	1.55439	1.43589	1.5878	1.56744	1.40035	1.35377	1.36896	1.31631	1.19637	1.24136	1.17592	1.31961	1.30098	1.28837	1.051	0.978432	1.01765	0.988335	1.13232	1.17722
199				21504	1.76216	1.8224	1.97015	1.90454	2.09437	2.27482	2.04591	1.98563	1.82176	2.08014	2.07095	1.92939	1.67753	1.70004	1.71007	1.78788	1.80486	1.69341	1.68249	1.71575	1.91675	2.06267	2.09488	1.88671	1.60758	1.61302	1.86032	2.0534	1.99269	1.9022	1.70059	1.5685	1.64924	1.73932	1.91133	2.13593	2.05978	1.96796	1.97096	1.95516	1.76552	1.75736	1.84945	1.91037	1.81879
200				21506	0.47777	0.459646	0.661822	0.774554	0.563805	0.533727	0.405801	0.629994	0.582332	0.60646	0.590987	0.528809	0.560674	0.581696	0.664661	0.753588	0.790262	0.790054	0.987899	1.11831	0.966144	0.699612	0.62728	0.61938	0.536959	0.730868	0.874602	0.795124	0.655651	0.75659	0.715245	0.625959	0.660606	0.71702	0.753924	0.735784	0.835604	0.893129	0.780067	0.716984	0.772781	0.834881	0.954634	0.989546	1.01278
201			pro_mGC	21435	0.958954	1.10421	1.03003	1.01332	1.04104	0.978013	1.12406	1.23767	1.22607	1.20157	1.33922	1.23757	1.41993	1.58157	1.51631	1.53546	1.57503	1.50111	1.39758	1.5954	1.52208	1.56524	1.65556	1.69297	1.53754	1.55089	1.52151	1.45109	1.57879	1.59795	1.61119	1.65328	1.65039	1.59776	1.62801	1.37162	1.4768	1.54633	1.48247	1.67509	1.73864	1.6121	1.61578	1.68956	1.84528
202				21504	0.201679	0.174721	0.0773711	0.247643	0.167559	0.23238	0.206761	0.168866	0.0277091	0.0376143	0.167817	0.202989	0.066309	0.0293566	0.107738	0.115835	0.15118	0.22682	0.186106	0.138958	0.22725	0.0448523	0.0280366	0.137368	0.133171	0.154167	0.158285	0.0988562	0.156454	0.125954	0.130133	0.170959	0.224959	0.325637	0.369713	0.505401	0.535607	0.557143	0.711741	0.785657	0.924939	0.960339	0.96263	0.980665	0.975907
203				21506	0.124221	0.0211136	0.0433187	0.110932	-0.0241424	-0.035636	-0.00932518	-0.00495332	0.0189782	0.13975	0.11576	0.0253468	-0.00832963	0.0747147	0.0218856	0.206124	0.0992134	0.00691575	0.0222564	0.232181	0.211765	0.0999488	0.0638194	0.0570452	-0.0725515	-0.0508896	0.0315803	0.1378	0.225158	0.181568	0.0786589	0.187522	0.303812	0.182644	0.153173	0.0742191	0.0913181	0.353985	0.455791	0.358499	0.256261	0.312353	0.368484	0.397289	0.479177
204	17	abGC	pro_abGC	21435	1.56747	1.76474	1.87647	1.6998	1.5036	1.4453	1.68601	1.72708	1.6605	1.64393	1.42679	1.39274	1.42427	1.4909	1.53055	1.64751	1.62765	1.77737	1.71241	1.48049	1.3693	1.37979	1.33243	1.25593	1.30499	1.29053	1.26605	1.2543	1.19824	1.3232	1.46277	1.32637	1.52431	1.44314	1.29054	1.13789	1.25049	1.15624	0.998388	1.06229	0.910968	0.940227	1.03348	1.01487	1.08411
205				21504	0.202667	0.132252	0.0828182	0.00767893	0.00230648	0.17386	0.177682	0.0884447	-0.0535094	-0.0548965	0.0679072	0.0291224	-2.14352e-05	-0.0586362	-0.0599428	0.080195	0.0439008	0.0540004	-0.0102854	-0.0156227	0.136177	0.122423	0.111442	0.146044	0.0681621	0.0232076	0.169081	0.180027	0.120628	0.0695798	-0.0387943	0.0716987	0.0517321	-0.00606474	0.12585	0.193534	0.0699584	0.013932	0.0818037	0.1221	0.14078	0.209961	0.43865	0.426505	0.504844
206				21506	0.61094	0.588456	0.601267	0.584207	0.632977	0.669219	0.655555	0.698768	0.752084	0.817414	0.749455	0.614829	0.531595	0.584699	0.735647	0.72624	0.774549	0.743012	0.801281	0.766064	0.744516	0.78695	0.815276	0.888046	0.819186	0.734989	0.706864	0.759156	0.769645	0.836082	0.701326	0.710043	0.820393	0.924114	0.914507	0.841238	0.903974	0.7812	0.805812	0.813347	0.886255	0.878681	0.815593	0.793919	0.831532
207			pro_mGC	21435	1.06385	0.873719	0.734491	0.694423	0.784004	0.830858	0.928451	1.09664	1.07834	0.997717	1.06433	0.989739	0.861967	0.775813	0.842626	1.0243	0.986406	0.961817	1.15348	1.0342	1.00704	0.864247	0.723996	0.797542	0.818732	0.953643	1.09828	1.15852	1.13995	1.16921	1.12187	0.877953	0.855758	0.89329	0.820199	0.793108	0.913053	0.986628	1.20737	1.04182	0.904282	0.748533	1.1826	1.0111	1.03248
208				21504	2.06975	1.92247	2.00379	2.01371	2.13036	2.05489	1.72608	1.5598	1.88304	1.90291	1.53759	1.71548	1.90014	2.07774	2.2965	2.16059	2.13951	1.94677	1.76998	1.86314	1.89136	1.7421	2.20727	2.27157	2.05963	1.99295	1.97216	1.89843	2.04947	1.916	1.88041	1.83548	2.14094	2.32998	2.18636	1.87791	1.87548	1.94725	2.02925	1.98248	2.2977	2.25388	2.29713	2.13209	2.06667
209				21506	0.0285783	0.0497785	0.080942	0.143594	0.180352	0.1594	0.13349	0.115255	0.14231	0.20682	0.247965	0.1203	0.149864	0.152195	0.0949616	0.0686636	0.0890144	0.0778257	0.141061	0.138638	0.249498	0.139792	0.212022	0.235677	0.236347	0.255657	0.260656	0.186808	0.171898	0.0921416	0.0442718	0.161998	0.36678	0.375086	0.206801	0.171923	0.205897	0.275062	0.220392	0.365768	0.377551	0.400845	0.511631	0.582472	0.626986
210		mGC	pro_abGC	21435	2.0331	2.23355	2.20805	2.20179	2.12734	2.09022	2.25784	2.24272	2.21208	2.10913	2.21532	2.21388	2.1086	2.10558	2.0639	2.11929	2.04523	1.82673	1.64261	1.67167	1.73157	1.72574	1.55439	1.43589	1.5878	1.56744	1.40035	1.35377	1.36896	1.31631	1.19637	1.24136	1.17592	1.31961	1.30098	1.28837	1.051	0.978432	1.01765	0.988335	1.13232	1.17722	1.07915	0.988615	1.06948
211				21504	0.115129	0.0502104	0.149716	0.184009	0.116951	0.117374	0.149219	0.234187	0.228647	0.263125	0.234738	0.232402	0.163922	0.0701274	0.0682744	0.0212334	0.099735	0.178648	0.0833725	0.116922	0.183257	0.142442	0.0441695	0.142155	0.239857	0.188475	0.149063	0.115971	0.242953	0.226156	0.188234	0.240151	0.222329	0.302605	0.253623	0.179937	0.229698	0.293111	0.274429	0.370685	0.510111	0.357727	0.289388	0.434334	0.444764
212				21506	0.405801	0.629994	0.582332	0.60646	0.590987	0.528809	0.560674	0.581696	0.664661	0.753588	0.790262	0.790054	0.987899	1.11831	0.966144	0.699612	0.62728	0.61938	0.536959	0.730868	0.874602	0.795124	0.655651	0.75659	0.715245	0.625959	0.660606	0.71702	0.753924	0.735784	0.835604	0.893129	0.780067	0.716984	0.772781	0.834881	0.954634	0.989546	1.01278	1.05608	1.12994	1.11234	0.873123	0.828054	0.856401
213			pro_mGC	21435	1.57503	1.50111	1.39758	1.5954	1.52208	1.56524	1.65556	1.69297	1.53754	1.55089	1.52151	1.45109	1.57879	1.59795	1.61119	1.65328	1.65039	1.59776	1.62801	1.37162	1.4768	1.54633	1.48247	1.67509	1.73864	1.6121	1.61578	1.68956	1.84528	1.84897	1.97267	2.05235	1.88735	2.08624	2.15182	2.2687	2.32603	2.25691	2.44529	2.46131	2.49838	2.79864	2.58158	2.62977	2.59175
214				21504	2.94823	2.9742	2.97953	3.1564	3.2767	3.34462	3.12603	3.28539	3.53978	3.55028	3.64226	3.30624	3.10574	3.23811	3.50088	3.40345	3.67994	3.84143	3.52681	3.42375	3.53205	3.49882	3.65496	3.74541	3.72631	3.72461	3.78853	3.74874	3.77688	3.99025	3.98744	4.02781	3.75406	3.91708	3.72098	3.70013	3.62467	3.6158	3.64756	3.60813	3.70077	3.64868	3.6808	3.69895	3.91968
215				21506	-0.00932518	-0.00495332	0.0189782	0.13975	0.11576	0.0253468	-0.00832963	0.0747147	0.0218856	0.206124	0.0992134	0.00691575	0.0222564	0.232181	0.211765	0.0999488	0.0638194	0.0570452	-0.0725515	-0.0508896	0.0315803	0.1378	0.225158	0.181568	0.0786589	0.187522	0.303812	0.182644	0.153173	0.0742191	0.0913181	0.353985	0.455791	0.358499	0.256261	0.312353	0.368484	0.397289	0.479177	0.625292	0.632273	0.832553	0.875394	0.876363	0.719471
216	18	abGC	pro_abGC	21435	0.897253	0.827147	0.784083	0.841633	0.929885	0.95803	0.924235	0.802673	0.979586	0.886403	0.901736	0.800962	0.767808	0.704304	0.834777	0.893474	0.938439	0.929605	0.89888	0.629712	0.699848	0.950144	0.906195	0.891878	0.843147	0.738987	0.766637	0.827502	0.757511	0.849911	0.836056	0.884741	0.772718	0.612226	0.656047	0.655086	0.682268	0.43485	0.460663	0.507312	0.66129	0.59308	0.505865	0.661682	0.698276
217				21504	0.00489444	0.127652	0.107434	0.0956066	0.104986	0.244967	0.1292	0.0424815	0.0916872	-0.00173383	-0.0611615	-0.0290019	0.0281895	0.0759857	0.169065	0.0385718	-0.0299028	0.0275975	0.035194	-0.0630477	-0.0612973	0.0206369	0.0321518	0.0911083	0.105477	0.119177	0.0512877	0.0503796	0.0952725	0.257611	0.145246	0.0918153	-0.0410818	-0.0528883	-0.117756	0.112689	0.116446	0.0244401	0.0427669	0.076917	0.0944946	0.165492	0.147037	0.110713	0.101401
218				21506	0.706263	0.702876	0.684067	0.571104	0.565421	0.644017	0.681546	0.679786	0.655441	0.655718	0.669233	0.642205	0.681851	0.631592	0.566802	0.554097	0.643996	0.573931	0.551115	0.594663	0.454756	0.394834	0.463629	0.494948	0.602792	0.677112	0.602442	0.617793	0.499753	0.532168	0.60556	0.596	0.578807	0.671146	0.546385	0.4231	0.449293	0.565452	0.567521	0.516115	0.573407	0.417375	0.393715	0.484861	0.593561
219			pro_mGC	21435	1.54071	2.17398	2.29486	1.84462	1.66497	1.45998	1.72318	1.50817	1.49806	1.4884	1.63119	1.94356	2.27276	2.07776	1.83776	1.98097	1.86343	1.84088	1.8233	1.79777	2.0593	2.09153	1.99567	1.87804	1.81812	1.9542	1.74648	1.61922	1.59133	1.79731	1.8323	1.79684	1.50745	1.49595	1.74901	1.95255	1.63702	1.63459	1.78211	1.62055	1.6922	1.28993	1.19726	1.51517	1.2254
220				21504	0.213211	0.059311	0.0390452	0.321941	0.287196	0.21877	0.118229	0.078327	0.12392	0.11092	0.0885859	0.0695942	0.15244	0.197081	0.180196	0.149211	0.105078	0.0649952	0.279827	0.263131	0.226597	0.162148	-0.00617525	0.0524459	0.148277	0.150788	0.255077	0.300478	0.292427	0.294878	0.215244	0.231571	0.256236	0.3022	0.311425	0.121453	0.0686307	0.269291	0.194904	0.163511	0.115267	0.17412	0.313413	0.527554	0.457098
221				21506	1.82442	2.05363	1.9647	1.99763	1.6911	1.70658	1.69033	1.88202	2.32015	2.21458	2.22498	2.32969	2.24893	2.27434	2.25348	2.10446	2.27249	2.31287	2.24643	2.14327	2.19822	2.02329	2.05266	2.20183	2.25801	2.34757	2.40968	2.30508	2.20256	2.34127	2.56932	2.76077	2.83367	2.74294	2.46991	2.83371	2.59786	2.58143	2.67036	2.4388	2.4055	2.14971	2.3369	2.28785	2.40118
222		mGC	pro_abGC	21435	1.7734	1.82759	2.03383	2.02618	1.83825	1.86192	1.71094	1.82805	1.9396	1.93743	1.76272	1.94099	1.87407	2.00339	1.9537	1.89545	1.57498	1.87586	1.79974	1.9381	1.88363	1.83749	1.81732	1.92998	1.73942	1.68573	1.32201	1.44945	1.598	1.5571	1.51112	1.67033	1.50224	1.58171	1.59016	1.61609	1.71887	1.36616	1.14187	1.19085	1.29798	1.35223	1.43735	1.68986	1.40694
223				21504	0.0595417	0.125699	0.0444037	0.111371	0.13454	0.0571107	0.0466547	0.18663	0.180081	0.103902	0.0328826	0.0728177	0.0560757	-0.0182821	-0.0593011	0.0471142	0.045377	0.0124426	0.11168	0.0532914	0.0747923	0.104025	0.154998	0.214627	0.123022	0.231433	0.15938	0.144227	0.0433652	0.0570784	0.30866	0.326967	0.0806196	0.112724	0.0866693	-0.0590667	-0.056917	0.0960861	0.114121	0.0589521	-0.0372681	0.0730276	0.270891	0.190355	0.117182
224				21506	0.131204	0.146101	0.234388	0.247418	0.301236	0.353924	0.221804	0.15965	0.217496	0.190977	0.242627	0.189022	0.281422	0.452825	0.385815	0.362222	0.26528	0.118196	0.263652	0.39563	0.515777	0.406756	0.374938	0.447149	0.345035	0.501363	0.539622	0.68629	0.629466	0.56994	0.567815	0.415284	0.586315	0.679595	0.667114	0.611948	0.788569	0.806262	0.830503	0.657467	0.541809	0.646537	0.780891	0.746097	0.485777
225			pro_mGC	21435	0.975652	2.30246	3.00435	3.06016	2.99414	2.97482	2.95491	3.06363	3.1154	3.07082	3.17243	3.35066	3.12735	2.91273	3.03617	3.49026	3.33441	3.2396	3.14728	3.18413	3.00282	2.98861	3.11403	3.28294	3.10575	3.38098	3.47442	3.58005	3.34504	3.20764	3.29164	3.50149	3.45176	3.58869	3.54012	3.30785	3.20986	3.14308	3.18474	3.24257	3.50304	3.34399	2.98215	2.60847	2.56399
226				21504	0.277461	0.292665	0.185212	0.263566	0.266553	0.106924	0.0977344	0.249083	0.298315	0.198517	0.154126	0.16964	0.108908	0.202872	0.181715	0.19058	0.168291	0.223981	0.22076	0.113185	0.103786	0.16321	0.278218	0.223261	0.181545	0.220431	0.213497	0.306212	0.510879	0.4963	0.474302	0.611191	0.798401	0.70354	0.632622	0.728613	0.802178	0.942434	0.951842	0.9873	1.0186	1.02033	1.01987	1.07209	1.15984
227				21506	1.91325	1.84961	1.887	1.99593	1.73846	1.66453	1.75386	2.10311	2.24226	2.10662	2.0947	2.06257	2.18134	1.9671	2.08092	2.10245	2.21951	2.10179	1.93855	2.14847	2.39678	2.27478	2.08549	2.22253	2.25183	2.32491	2.20537	2.14925	1.98824	1.96422	1.92944	2.15938	2.15298	2.53209	2.46601	2.29795	2.35031	2.21652	2.20572	2.2339	2.3106	2.22746	2.12168	2.00862	1.8215
228	19	abGC	pro_abGC	21435	0.827147	0.784083	0.841633	0.929885	0.95803	0.924235	0.802673	0.979586	0.886403	0.901736	0.800962	0.767808	0.704304	0.834777	0.893474	0.938439	0.929605	0.89888	0.629712	0.699848	0.950144	0.906195	0.891878	0.843147	0.738987	0.766637	0.827502	0.757511	0.849911	0.836056	0.884741	0.772718	0.612226	0.656047	0.655086	0.682268	0.43485	0.460663	0.507312	0.66129	0.59308	0.505865	0.661682	0.698276	0.650062
229				21504	0.0916872	-0.00173383	-0.0611615	-0.0290019	0.0281895	0.0759857	0.169065	0.0385718	-0.0299028	0.0275975	0.035194	-0.0630477	-0.0612973	0.0206369	0.0321518	0.0911083	0.105477	0.119177	0.0512877	0.0503796	0.0952725	0.257611	0.145246	0.0918153	-0.0410818	-0.0528883	-0.117756	0.112689	0.116446	0.0244401	0.0427669	0.076917	0.0944946	0.165492	0.147037	0.110713	0.101401	0.0519484	-0.0226551	0.0762125	0.0752559	0.0739539	0.0932284	0.0042801	-0.026078
230				21506	0.681546	0.679786	0.655441	0.655718	0.669233	0.642205	0.681851	0.631592	0.566802	0.554097	0.643996	0.573931	0.551115	0.594663	0.454756	0.394834	0.463629	0.494948	0.602792	0.677112	0.602442	0.617793	0.499753	0.532168	0.60556	0.596	0.578807	0.671146	0.546385	0.4231	0.449293	0.565452	0.567521	0.516115	0.573407	0.417375	0.393715	0.484861	0.593561	0.677573	0.614329	0.542615	0.440705	0.534012	0.564334
231			pro_mGC	21435	0.236531	0.0962647	0.0583861	-0.0762436	-0.115596	-0.0181407	0.0813569	0.0551419	-0.018896	-0.032951	0.0465888	0.0869076	0.122714	0.287844	0.282627	0.0957315	0.0948883	0.0183132	0.115578	0.0182915	0.0902496	0.156034	0.13178	0.0881491	-0.0932918	-0.0893381	0.0611886	0.191591	0.127991	0.137582	0.175281	0.157857	0.0878455	0.164736	0.236584	0.203332	0.0835656	0.0738847	0.10114	0.158516	0.215941	0.185408	0.23452	0.318477	0.262317
232				21504	1.45813	1.48611	1.50793	1.3621	1.34911	1.37968	1.49019	1.48471	1.42216	1.26521	1.38475	1.35454	1.38775	1.26539	1.46733	1.40362	1.4268	1.3464	1.45904	1.33757	1.57631	1.64649	1.38514	1.33447	1.50434	1.24385	0.95557	1.16485	1.36234	1.59617	1.45659	1.37604	1.21297	1.35165	1.40372	1.38794	1.29421	1.40927	1.48631	1.53349	1.49851	1.38412	1.37446	1.37302	1.32356
233				21506	1.79915	2.20994	2.15898	2.12375	1.95351	1.97678	1.93827	2.07354	2.07852	2.14004	2.19682	2.03153	2.02322	1.99705	2.01402	2.08922	2.30474	2.13127	2.05734	1.97215	2.18279	2.35576	2.31681	2.05674	2.24198	2.12353	2.07989	2.19838	1.98566	1.94182	2.02869	2.18588	2.24459	2.20896	1.93045	1.97991	1.80942	1.75216	1.89035	2.21485	2.17954	2.18586	1.94526	1.69472	1.80679
234		mGC	pro_abGC	21435	1.82759	2.03383	2.02618	1.83825	1.86192	1.71094	1.82805	1.9396	1.93743	1.76272	1.94099	1.87407	2.00339	1.9537	1.89545	1.57498	1.87586	1.79974	1.9381	1.88363	1.83749	1.81732	1.92998	1.73942	1.68573	1.32201	1.44945	1.598	1.5571	1.51112	1.67033	1.50224	1.58171	1.59016	1.61609	1.71887	1.36616	1.14187	1.19085	1.29798	1.35223	1.43735	1.68986	1.40694	1.39838
235				21504	0.180081	0.103902	0.0328826	0.0728177	0.0560757	-0.0182821	-0.0593011	0.0471142	0.045377	0.0124426	0.11168	0.0532914	0.0747923	0.104025	0.154998	0.214627	0.123022	0.231433	0.15938	0.144227	0.0433652	0.0570784	0.30866	0.326967	0.0806196	0.112724	0.0866693	-0.0590667	-0.056917	0.0960861	0.114121	0.0589521	-0.0372681	0.0730276	0.270891	0.190355	0.117182	0.20073	0.103981	0.0790427	0.133917	0.0151407	-0.011336	-0.0930985	-0.00186768
236				21506	0.221804	0.15965	0.217496	0.190977	0.242627	0.189022	0.281422	0.452825	0.385815	0.362222	0.26528	0.118196	0.263652	0.39563	0.515777	0.406756	0.374938	0.447149	0.345035	0.501363	0.539622	0.68629	0.629466	0.56994	0.567815	0.415284	0.586315	0.679595	0.667114	0.611948	0.788569	0.806262	0.830503	0.657467	0.541809	0.646537	0.780891	0.746097	0.485777	0.580606	0.606656	0.569552	0.479342	0.600745	0.597748
237			pro_mGC	21435	0.0863487	0.092502	0.0879568	0.0846615	0.104846	0.0734374	0.0164375	-0.0684902	0.0123776	0.0696936	0.048367	0.156473	0.1089	0.0597191	0.0626618	0.165449	0.219128	0.192362	0.235101	0.365697	0.410653	0.236031	0.101356	-0.0588067	-0.0456342	0.0743043	0.174101	0.180927	0.163852	0.298045	0.193887	0.106892	0.170119	0.24117	0.287407	0.170453	0.193405	0.220253	0.11313	0.174304	0.166955	0.163076	0.233457	0.204614	0.237682
238				21504	1.64812	1.56014	1.65419	1.56707	1.42114	1.63425	1.57617	1.77339	1.69705	1.65742	1.74281	1.83106	1.95512	1.87576	1.95015	2.08872	1.93793	2.02425	2.05735	2.03136	2.12199	2.25853	2.28355	2.24699	2.17903	2.21625	2.51481	2.50174	2.4346	2.44558	2.39398	2.19408	2.35173	2.50694	2.49702	2.59676	2.48718	2.55315	2.71354	2.89799	2.78522	2.69003	2.76847	2.85753	2.95053
239				21506	1.11725	1.30345	1.40339	1.42976	1.32617	1.27817	1.17421	1.22916	1.37777	1.35536	1.32658	1.31489	1.46453	1.38101	1.20126	1.18591	1.2782	1.16434	1.10474	0.911031	0.752467	0.933381	0.888519	0.762032	0.66642	0.550367	0.495181	0.491747	0.581591	0.572084	0.383571	0.295889	0.414089	0.310669	0.292209	0.227636	0.173777	0.193434	0.23359	0.255074	0.218351	0.21974	0.15234	0.116163	0.147237
240	20	abGC	pro_abGC	21435	0.784083	0.841633	0.929885	0.95803	0.924235	0.802673	0.979586	0.886403	0.901736	0.800962	0.767808	0.704304	0.834777	0.893474	0.938439	0.929605	0.89888	0.629712	0.699848	0.950144	0.906195	0.891878	0.843147	0.738987	0.766637	0.827502	0.757511	0.849911	0.836056	0.884741	0.772718	0.612226	0.656047	0.655086	0.682268	0.43485	0.460663	0.507312	0.66129	0.59308	0.505865	0.661682	0.698276	0.650062	0.480018
241				21504	0.119177	0.0512877	0.0503796	0.0952725	0.257611	0.145246	0.0918153	-0.0410818	-0.0528883	-0.117756	0.112689	0.116446	0.0244401	0.0427669	0.076917	0.0944946	0.165492	0.147037	0.110713	0.101401	0.0519484	-0.0226551	0.0762125	0.0752559	0.0739539	0.0932284	0.0042801	-0.026078	-0.0544633	-0.0230316	-0.0553229	0.131273	0.156916	0.0211964	-0.00190329	0.058548	0.0606116	0.0290786	-0.0112392	-0.0637858	0.0652856	-0.0294316	-0.0465828	-0.100095	0.0125277
242				21506	0.359302	0.302495	0.207481	0.167143	0.31323	0.335493	0.459526	0.265825	0.320216	0.266236	0.321592	0.466756	0.552857	0.619592	0.61839	0.572535	0.399716	0.378894	0.333975	0.457426	0.472009	0.553237	0.632762	0.530065	0.372806	0.386311	0.469982	0.452748	0.517873	0.51025	0.737056	0.601498	0.584354	0.651562	0.462681	0.493673	0.573203	0.589482	0.574423	0.549624	0.594139	0.598138	0.549951	0.578091	0.35603
243			pro_mGC	21435	0.116773	-0.0623908	-0.0261669	-0.130526	0.00759596	0.121887	0.175588	0.125568	0.13938	0.169912	0.255092	0.245377	0.149407	0.245665	0.214743	0.267734	0.0602181	0.0460103	0.0674668	0.0848816	0.119734	0.156905	0.0927568	0.0748307	0.0325796	0.0046422	0.0527835	0.0818938	0.0239022	-0.0258809	-0.00430591	0.0760047	0.136237	0.142187	0.0663971	0.0149392	0.0179856	0.0367457	0.0427502	0.105749	0.126216	0.219173	0.243334	0.118889	0.278127
244				21504	0.0684367	0.0465916	0.00649513	0.102363	0.0477889	-0.0612875	-0.0244362	0.0253818	0.137806	0.00303948	0.0738689	0.111038	0.096699	0.151212	0.132822	0.315179	0.234869	0.203113	0.175219	0.0942643	0.109337	0.153144	0.156608	0.168182	0.140801	0.18437	0.164908	0.268132	0.232298	0.139476	0.195129	0.181652	0.230157	0.312041	0.308256	0.300694	0.313592	0.251603	0.115686	0.244602	0.214489	0.324217	0.422468	0.488017	0.377413
245				21506	0.367888	0.394547	0.32543	0.198339	0.255487	0.347727	0.62359	0.472367	0.352936	0.199035	0.203572	0.361193	0.168773	0.143568	0.186075	0.219445	0.188542	0.184571	0.0948777	0.0607211	0.366656	0.428054	0.265855	0.176872	0.423789	0.364675	0.130934	0.0760491	0.149592	0.257797	0.312677	0.247668	0.223366	0.284601	0.273969	0.332977	0.171971	0.103487	0.181419	0.253814	0.305852	0.249953	0.205697	0.253099	0.376209
246		mGC	pro_abGC	21435	2.03383	2.02618	1.83825	1.86192	1.71094	1.82805	1.9396	1.93743	1.76272	1.94099	1.87407	2.00339	1.9537	1.89545	1.57498	1.87586	1.79974	1.9381	1.88363	1.83749	1.81732	1.92998	1.73942	1.68573	1.32201	1.44945	1.598	1.5571	1.51112	1.67033	1.50224	1.58171	1.59016	1.61609	1.71887	1.36616	1.14187	1.19085	1.29798	1.35223	1.43735	1.68986	1.40694	1.39838	1.30881
247				21504	0.231433	0.15938	0.144227	0.0433652	0.0570784	0.30866	0.326967	0.0806196	0.112724	0.0866693	-0.0590667	-0.056917	0.0960861	0.114121	0.0589521	-0.0372681	0.0730276	0.270891	0.190355	0.117182	0.20073	0.103981	0.0790427	0.133917	0.0151407	-0.011336	-0.0930985	-0.00186768	0.0455736	0.0221544	0.0667686	0.0998742	0.0627513	0.164984	0.135475	0.030931	-0.0308692	0.0312449	0.0333124	-0.145676	-0.0608757	0.0867339	0.155262	0.00568963	0.0577508
248				21506	0.375941	0.298282	0.303291	0.28138	0.477487	0.267683	0.248851	0.388997	0.409638	0.463989	0.48123	0.360189	0.377649	0.512814	0.710338	0.683392	0.465366	0.444042	0.512634	0.510422	0.620718	0.880114	0.971235	1.01466	0.918168	0.70033	0.509916	0.339129	0.419782	0.559724	0.651362	0.691981	0.740208	0.739389	0.70042	0.599449	0.577673	0.553905	0.568655	0.714433	0.750483	0.757471	0.682633	0.581553	0.855389
249			pro_mGC	21435	0.171385	0.0717784	0.0339112	-0.0665475	0.0142776	0.0606075	0.0150059	0.0402315	0.0553314	0.164438	0.0675718	0.122365	0.114573	0.0408523	0.131805	0.209756	0.204782	0.082485	0.122933	0.0305992	0.0877804	0.116281	0.131448	0.131978	0.0593154	0.0429695	0.0583662	-0.0333339	-0.00877606	0.0788498	-0.0326752	0.071912	0.0261316	0.172534	0.143593	0.214969	0.245319	0.197687	0.0343645	0.093866	0.170281	0.182332	0.23734	0.202634	0.305601
250				21504	-0.00216809	0.118576	0.0454908	0.0937751	0.120853	0.111574	0.0617877	-7.05354e-05	0.0568146	0.0124097	0.043353	0.0743145	0.0626013	0.0907415	0.137071	0.279431	0.21314	0.0743073	0.161465	0.136518	0.145115	0.0251868	0.0643486	0.0602182	0.0621539	0.147202	0.0866076	0.105172	0.155567	0.206056	0.147364	0.164321	0.175127	0.226035	0.26966	0.314347	0.464297	0.471138	0.530877	0.618246	0.677621	0.714439	0.610481	0.725693	0.753519
251				21506	0.0326615	-0.0643999	-0.0853621	-0.189182	-0.158823	-0.00673255	0.0981601	0.22562	-0.103911	0.220115	1.07603	1.06309	0.636407	0.222954	0.130766	-0.0112465	0.102698	0.139774	-0.00920943	0.0730545	0.0387948	0.0588727	0.086614	-0.163579	-0.000330668	0.288898	0.156528	0.0596223	0.231326	0.225521	0.000565132	0.202668	0.135042	0.0611964	0.136436	0.0118596	0.137535	0.00516823	0.159876	0.484071	0.327958	0.249283	0.467875	0.434993	0.477439
252	21	abGC	pro_abGC	21435	0.929885	0.95803	0.924235	0.802673	0.979586	0.886403	0.901736	0.800962	0.767808	0.704304	0.834777	0.893474	0.938439	0.929605	0.89888	0.629712	0.699848	0.950144	0.906195	0.891878	0.843147	0.738987	0.766637	0.827502	0.757511	0.849911	0.836056	0.884741	0.772718	0.612226	0.656047	0.655086	0.682268	0.43485	0.460663	0.507312	0.66129	0.59308	0.505865	0.661682	0.698276	0.650062	0.480018	0.31187	0.149193
253				21504	1.11716	1.07297	1.07757	1.30075	1.20438	1.29793	1.28487	1.10871	1.18368	1.23505	1.06313	1.12585	1.24283	1.29786	1.14026	1.11173	1.07774	0.965415	1.00232	0.930166	0.898697	0.81701	0.906799	1.02354	0.831043	0.985709	1.00719	0.975789	1.013	1.00466	0.824973	0.910981	1.00094	1.04497	1.0973	1.07631	1.0541	1.09586	0.951901	0.930296	0.802122	0.986878	1.00122	0.961315	0.786367
254				21506	0.459526	0.265825	0.320216	0.266236	0.321592	0.466756	0.552857	0.619592	0.61839	0.572535	0.399716	0.378894	0.333975	0.457426	0.472009	0.553237	0.632762	0.530065	0.372806	0.386311	0.469982	0.452748	0.517873	0.51025	0.737056	0.601498	0.584354	0.651562	0.462681	0.493673	0.573203	0.589482	0.574423	0.549624	0.594139	0.598138	0.549951	0.578091	0.35603	0.303654	0.472821	0.699194	0.707821	0.62345	0.716114
255			pro_mGC	21435	0.454659	0.290716	0.241497	0.173345	0.196602	-0.00223628	0.107605	0.0301931	0.0456873	0.0171131	-0.100136	-0.0337227	-0.0665819	-0.0969708	0.0383583	0.135947	0.480934	0.414308	0.341165	0.367989	0.550584	0.497891	0.451516	0.403241	0.539222	0.683827	0.687393	0.665056	0.667234	0.781934	0.88972	0.967821	0.886754	0.821597	0.885673	0.910224	0.76977	0.77412	0.786472	0.935556	0.927701	0.833728	0.865766	1.0712	1.047
256				21504	0.0738689	0.111038	0.096699	0.151212	0.132822	0.315179	0.234869	0.203113	0.175219	0.0942643	0.109337	0.153144	0.156608	0.168182	0.140801	0.18437	0.164908	0.268132	0.232298	0.139476	0.195129	0.181652	0.230157	0.312041	0.308256	0.300694	0.313592	0.251603	0.115686	0.244602	0.214489	0.324217	0.422468	0.488017	0.377413	0.403457	0.465911	0.259527	0.485933	0.436211	0.414727	0.473466	0.487092	0.442596	0.626316
257				21506	0.62359	0.472367	0.352936	0.199035	0.203572	0.361193	0.168773	0.143568	0.186075	0.219445	0.188542	0.184571	0.0948777	0.0607211	0.366656	0.428054	0.265855	0.176872	0.423789	0.364675	0.130934	0.0760491	0.149592	0.257797	0.312677	0.247668	0.223366	0.284601	0.273969	0.332977	0.171971	0.103487	0.181419	0.253814	0.305852	0.249953	0.205697	0.253099	0.376209	0.195106	0.188385	0.232707	0.229889	0.370787	0.414886
258		mGC	pro_abGC	21435	1.83825	1.86192	1.71094	1.82805	1.9396	1.93743	1.76272	1.94099	1.87407	2.00339	1.9537	1.89545	1.57498	1.87586	1.79974	1.9381	1.88363	1.83749	1.81732	1.92998	1.73942	1.68573	1.32201	1.44945	1.598	1.5571	1.51112	1.67033	1.50224	1.58171	1.59016	1.61609	1.71887	1.36616	1.14187	1.19085	1.29798	1.35223	1.43735	1.68986	1.40694	1.39838	1.30881	1.43683	1.43928
259				21504	2.09192	2.16682	2.2218	2.10074	2.08754	2.10161	2.37166	2.53202	2.46246	2.47383	2.45256	2.39833	2.19605	2.20912	2.62406	2.49559	2.57478	2.35637	2.57745	2.70479	2.62217	2.56342	2.55398	2.68757	2.60587	2.68892	2.50088	2.77594	2.76516	2.63125	2.85656	2.93336	2.7608	2.66574	2.67615	2.818	2.70675	2.74112	2.82258	2.72463	2.85474	2.76239	2.73875	2.80523	3.01389
260				21506	0.248851	0.388997	0.409638	0.463989	0.48123	0.360189	0.377649	0.512814	0.710338	0.683392	0.465366	0.444042	0.512634	0.510422	0.620718	0.880114	0.971235	1.01466	0.918168	0.70033	0.509916	0.339129	0.419782	0.559724	0.651362	0.691981	0.740208	0.739389	0.70042	0.599449	0.577673	0.553905	0.568655	0.714433	0.750483	0.757471	0.682633	0.581553	0.855389	0.986884	0.988062	1.09965	1.02472	0.826613	0.784319
261			pro_mGC	21435	0.0976777	0.119226	0.169895	0.22628	0.214124	0.142862	0.139314	0.214962	0.348425	0.30099	0.364147	0.270391	0.152064	0.312873	0.322239	0.43264	0.428242	0.727381	0.973757	0.911687	0.959298	1.13951	1.25113	1.47108	1.56105	1.53888	1.43275	1.30089	1.37149	1.49965	1.5247	1.53796	1.52967	1.52302	1.53337	1.55417	1.59393	1.52451	1.64807	1.63761	1.48955	1.43707	1.58895	1.61127	1.80767
262				21504	0.043353	0.0743145	0.0626013	0.0907415	0.137071	0.279431	0.21314	0.0743073	0.161465	0.136518	0.145115	0.0251868	0.0643486	0.0602182	0.0621539	0.147202	0.0866076	0.105172	0.155567	0.206056	0.147364	0.164321	0.175127	0.226035	0.26966	0.314347	0.464297	0.471138	0.530877	0.618246	0.677621	0.714439	0.610481	0.725693	0.753519	0.704893	0.783544	0.602017	0.715372	0.834153	0.997301	1.05262	1.18188	1.00445	0.986734
263				21506	0.0981601	0.22562	-0.103911	0.220115	1.07603	1.06309	0.636407	0.222954	0.130766	-0.0112465	0.102698	0.139774	-0.00920943	0.0730545	0.0387948	0.0588727	0.086614	-0.163579	-0.000330668	0.288898	0.156528	0.0596223	0.231326	0.225521	0.000565132	0.202668	0.135042	0.0611964	0.136436	0.0118596	0.137535	0.00516823	0.159876	0.484071	0.327958	0.249283	0.467875	0.434993	0.477439	0.407433	0.0345005	0.181826	0.757159	1.54294	1.22681
264	22	abGC	pro_abGC	21435	0.00345308	-0.00911393	-0.0521815	-0.01546	0.158846	0.223814	0.14883	0.0826013	-0.029764	-0.0651555	-0.165599	-0.0854926	0.0477395	0.0846478	0.228124	0.281197	0.294678	0.374929	0.334582	0.320953	0.189344	-0.00235974	0.0211767	0.135106	0.135211	0.303932	0.215166	0.218875	0.0956593	0.0343317	0.0134389	-0.0507632	-0.122046	0.0333222	0.0528888	0.000233623	0.155437	0.106883	0.0422767	0.120944	0.193954	0.113299	0.062395	0.0139047	0.170322
265				21504	1.06313	1.12585	1.24283	1.29786	1.14026	1.11173	1.07774	0.965415	1.00232	0.930166	0.898697	0.81701	0.906799	1.02354	0.831043	0.985709	1.00719	0.975789	1.013	1.00466	0.824973	0.910981	1.00094	1.04497	1.0973	1.07631	1.0541	1.09586	0.951901	0.930296	0.802122	0.986878	1.00122	0.961315	0.786367	0.745264	0.843732	0.876642	0.939352	0.967969	0.808275	0.938423	0.907419	0.831638	0.804356
266				21506	0.427668	0.506672	0.3483	0.332901	0.32104	0.37805	0.409075	0.436841	0.386681	0.459936	0.428152	0.369642	0.468317	0.607654	0.687484	0.515318	0.522947	0.61396	0.645358	0.550298	0.413398	0.469841	0.553044	0.638116	0.552114	0.641897	0.624339	0.619658	0.657299	0.696037	0.716837	0.593533	0.53541	0.658369	0.691855	0.732359	0.675703	0.587252	0.557165	0.804006	0.841512	0.836591	0.839155	0.791436	0.717937
267			pro_mGC	21435	0.755596	1.0717	1.18555	1.48236	1.49613	1.59489	1.90816	1.76595	1.66785	1.56755	1.76542	2.07888	1.94391	1.95858	1.95331	2.10114	2.36106	2.32266	2.03815	1.74805	1.53002	1.88503	1.8988	1.95363	2.05079	1.9527	2.02561	2.16204	1.87448	1.83314	2.01697	2.00363	1.83587	1.86709	1.71336	1.94771	1.83684	1.93103	1.93039	1.64424	1.80159	1.83807	1.75761	1.59395	2.00811
268				21504	2.03601	2.24744	2.0491	2.09228	2.01423	2.13206	2.32255	2.41117	2.21882	2.25314	2.44222	2.63854	2.42128	2.32776	2.51879	2.69358	2.74487	2.75869	2.91146	2.87987	2.75342	2.83506	2.56525	2.55932	2.70743	2.77987	2.98359	2.59141	2.88648	2.81244	2.61143	2.6682	2.84286	2.91495	2.81154	2.80916	2.75412	2.79532	2.6644	2.7343	2.82481	2.8561	2.90377	2.80569	2.63881
269				21506	1.1936	1.03192	1.10046	1.26871	1.27465	1.20077	1.18322	1.17205	1.33434	1.42409	1.44764	1.22098	0.976142	0.920487	0.95434	1.20293	1.26763	1.4609	1.40175	1.23695	1.00775	0.859398	0.898207	0.883898	0.929089	1.121	1.1011	1.14006	1.05252	0.922843	0.854696	1.09467	1.20624	1.19001	1.20816	1.57032	1.45362	1.37466	1.38522	1.57526	1.36249	1.10303	0.959691	0.694009	0.868246
270		mGC	pro_abGC	21435	0.278855	0.201952	0.140083	0.176251	0.219183	0.0978554	0.13182	0.252837	0.16139	0.136332	0.0658415	0.172629	0.203658	0.120411	0.0440281	-0.0237936	0.00500132	-0.00228183	0.0643611	0.175223	0.289197	0.167631	0.174769	0.223205	0.174061	0.108153	0.079852	0.2489	0.0673001	0.0810124	0.121352	0.284612	0.210304	0.223771	0.137255	0.0628709	0.0308173	0.369718	0.422655	0.312088	0.293351	0.30484	0.479804	0.528668	0.606557
271				21504	2.45256	2.39833	2.19605	2.20912	2.62406	2.49559	2.57478	2.35637	2.57745	2.70479	2.62217	2.56342	2.55398	2.68757	2.60587	2.68892	2.50088	2.77594	2.76516	2.63125	2.85656	2.93336	2.7608	2.66574	2.67615	2.818	2.70675	2.74112	2.82258	2.72463	2.85474	2.76239	2.73875	2.80523	3.01389	3.00507	3.20463	3.22314	3.14566	3.35909	3.12912	3.24163	3.29085	3.3013	3.22196
272				21506	2.16486	2.03261	2.03364	1.97314	1.99777	2.05367	2.00203	1.7864	1.80919	1.79771	1.81198	1.9297	1.81336	1.66138	1.57062	1.32348	1.34779	1.35563	1.15295	1.13667	1.15509	1.07311	1.08653	1.06542	1.06284	0.946935	0.8481	0.962087	1.02365	0.923013	0.827488	0.777039	0.749022	0.827646	0.863604	0.75428	0.98935	1.00013	0.904493	0.877676	0.82843	0.990189	1.0921	1.01766	1.07718
273			pro_mGC	21435	2.08434	1.76342	1.84339	1.97842	2.15209	2.26701	2.41327	2.41689	2.38784	2.28585	2.65612	2.816	3.03763	3.25798	3.09066	2.91479	3.23024	3.19409	3.03445	3.10169	3.00438	3.22175	3.09158	3.08284	3.41077	3.48757	3.41214	3.53357	3.26597	3.18275	3.29415	3.17951	3.14183	3.22296	3.28484	3.10452	3.38307	3.47357	3.68264	3.78295	3.74596	3.4399	3.559	3.74861	3.42734
274				21504	1.48958	1.48771	1.58856	1.6819	1.72395	1.40849	1.63062	1.66389	1.66306	1.6002	1.58547	1.80133	1.69935	1.67529	1.5853	1.55608	1.48578	1.6774	1.86966	1.69363	1.6029	1.6359	1.7287	1.79856	1.8004	1.83057	1.78686	1.74278	1.89876	2.20374	2.02619	1.93112	1.99771	2.10622	2.12352	2.07859	2.10407	2.02079	2.02466	2.06359	2.24473	2.17551	2.12105	1.99068	2.06793
275				21506	2.57507	2.8624	3.05283	2.99872	2.34722	2.71131	2.96947	2.94036	2.64386	2.96994	3.35307	3.62185	2.96562	3.30398	3.26897	3.13942	3.44596	3.11698	3.45662	3.33982	3.43142	3.28665	3.23959	3.63456	3.77686	4.12891	4.41628	4.22985	3.52104	3.77064	3.99603	3.65232	4.1781	4.38765	3.9265	4.1242	4.05733	3.47631	3.58305	3.57753	4.34946	4.53731	4.06649	3.69994	3.67123
276	23	abGC	pro_abGC	21435	0.421839	0.334695	0.269411	0.233941	0.456074	0.596527	0.771704	0.683942	0.462135	0.384987	0.442015	0.401656	0.440695	0.428234	0.523982	0.409259	0.397312	0.420225	0.510695	0.520346	0.540449	0.599094	0.599406	0.645526	0.660283	0.626518	0.473521	0.409522	0.354039	0.476836	0.585693	0.723615	0.686985	0.737746	0.626048	0.64994	0.844387	0.599754	0.671228	0.839486	0.836239	0.752101	0.637529	0.599147	0.636403
277				21504	0.115827	0.175505	0.0995427	0.0745469	0.0747134	0.0813522	0.110562	0.353868	0.291351	0.0229603	0.0635938	0.0368648	-0.037153	0.00637654	0.0302073	0.023963	0.0139643	-0.0256749	-0.0326865	0.0588885	0.0113558	-0.0107847	0.0284893	0.219111	0.354588	0.287881	0.535276	0.372872	0.500268	0.326582	0.328696	0.320592	0.260632	0.242085	0.16541	0.194507	0.13996	0.000191335	0.13214	0.216564	0.301729	0.247642	0.240217	0.293313	0.326728
278				21506	0.409075	0.436841	0.386681	0.459936	0.428152	0.369642	0.468317	0.607654	0.687484	0.515318	0.522947	0.61396	0.645358	0.550298	0.413398	0.469841	0.553044	0.638116	0.552114	0.641897	0.624339	0.619658	0.657299	0.696037	0.716837	0.593533	0.53541	0.658369	0.691855	0.732359	0.675703	0.587252	0.557165	0.804006	0.841512	0.836591	0.839155	0.791436	0.717937	0.853053	0.767016	0.745613	0.713311	0.751097	0.755796
279			pro_mGC	21435	2.36106	2.32266	2.03815	1.74805	1.53002	1.88503	1.8988	1.95363	2.05079	1.9527	2.02561	2.16204	1.87448	1.83314	2.01697	2.00363	1.83587	1.86709	1.71336	1.94771	1.83684	1.93103	1.93039	1.64424	1.80159	1.83807	1.75761	1.59395	2.00811	1.99347	2.1823	2.17902	2.08883	2.20429	2.05176	1.99645	1.83268	1.97778	1.86767	1.90125	2.12458	2.21868	2.10146	1.90938	2.21353
280				21504	0.0795839	0.0798611	-0.00435682	0.0723336	-0.040954	-0.117505	-0.0312877	0.00174352	-0.0367572	0.131046	0.17135	0.0852088	0.152612	0.221987	0.100815	0.151684	0.0385767	0.0305456	0.0155367	0.123273	0.121328	0.138586	0.21312	0.0973617	-0.0419081	0.0389433	0.0073779	-0.0566042	0.0280369	0.0260125	-0.0386747	0.0302499	0.113676	0.192727	0.210301	0.138621	0.117615	0.206966	0.21569	0.242764	0.231368	0.301675	0.356049	0.388619	0.43497
281				21506	0.388156	0.532583	0.553043	0.650487	0.424731	0.317257	0.401512	0.453826	0.747631	0.66878	0.673879	0.613008	0.570566	0.575119	0.495873	0.350379	0.448063	0.581887	0.42589	0.490854	0.376562	0.532159	0.457388	0.637508	0.710995	0.709354	0.76676	0.686757	0.634114	0.527061	0.455635	0.5359	0.612752	0.570907	0.692366	0.381725	0.343675	0.656529	0.702583	0.778335	0.546237	0.45223	0.338976	0.264996	0.526487
282		mGC	pro_abGC	21435	1.73158	1.60898	1.56094	1.49608	1.63229	1.68574	1.76466	1.70352	1.74144	1.6923	1.67255	1.56996	1.51646	1.46621	1.4359	1.46809	1.50407	1.35599	1.27155	1.24586	1.36146	1.14451	1.11806	1.02044	0.982377	0.907522	0.900204	0.911238	0.879058	0.85227	0.861335	0.883207	0.771924	0.7416	0.656106	0.649825	0.636182	0.67535	0.74236	0.697029	0.729122	0.675794	0.677326	0.813979	1.02232
283				21504	0.00854266	0.0193858	0.0697574	0.0721224	-0.0626097	-0.0695541	0.126913	0.0916747	0.12904	0.0620863	0.0498344	0.0829435	0.131608	0.0124879	0.00665755	0.0781705	0.104949	0.0965611	-0.010706	0.0123739	-0.000679131	0.11793	0.152009	0.0944422	0.160422	0.118665	0.0215806	0.0346766	0.0838933	0.024416	0.149079	0.0861615	-0.0803979	-0.0244036	-0.0924238	-0.0868577	-0.121906	-0.0123305	0.117847	0.147675	0.181213	0.110336	0.137348	0.171182	0.219306
284				21506	2.00203	1.7864	1.80919	1.79771	1.81198	1.9297	1.81336	1.66138	1.57062	1.32348	1.34779	1.35563	1.15295	1.13667	1.15509	1.07311	1.08653	1.06542	1.06284	0.946935	0.8481	0.962087	1.02365	0.923013	0.827488	0.777039	0.749022	0.827646	0.863604	0.75428	0.98935	1.00013	0.904493	0.877676	0.82843	0.990189	1.0921	1.01766	1.07718	1.13964	1.06411	1.1228	1.29306	1.38807	1.30933
285			pro_mGC	21435	3.23024	3.19409	3.03445	3.10169	3.00438	3.22175	3.09158	3.08284	3.41077	3.48757	3.41214	3.53357	3.26597	3.18275	3.29415	3.17951	3.14183	3.22296	3.28484	3.10452	3.38307	3.47357	3.68264	3.78295	3.74596	3.4399	3.559	3.74861	3.42734	3.54101	3.66278	3.66564	3.73029	4.04441	4.20148	4.11807	3.89196	3.84816	4.03002	4.05608	4.2969	3.93433	3.79514	3.67556	3.55119
286				21504	0.25444	0.232089	0.192736	0.0911157	0.0892583	0.197884	0.0171913	0.0241863	0.0326702	0.0386232	0.217979	0.189152	0.104488	0.0854069	0.0998718	0.112582	0.0741866	0.0874944	0.159686	0.14822	0.184955	0.176783	0.127723	0.0848434	0.0802022	0.0388595	-0.0800961	-0.0751633	0.00634658	-0.00124073	-0.027614	-0.0314018	0.00735397	0.0734058	0.114851	0.0643644	-0.0559119	0.0805055	0.0266366	-0.00886379	-0.0184974	0.0878959	0.0997371	0.157121	0.0881066
287				21506	2.07288	2.31514	2.53678	2.1831	2.17173	2.31726	2.56534	2.18893	1.91458	1.89103	2.51245	2.78154	2.16578	2.46146	2.56583	2.49326	2.08469	2.43575	2.79992	2.64206	2.92613	3.25461	2.71561	2.05381	2.34452	2.15506	2.32133	2.2224	2.44291	2.0979	1.45577	1.55193	1.98673	1.51349	2.31283	2.34777	2.7856	2.34994	2.1204	2.28738	2.69525	2.22347	2.03083	2.50113	2.45955
288	24	abGC	pro_abGC	21435	0.384987	0.442015	0.401656	0.440695	0.428234	0.523982	0.409259	0.397312	0.420225	0.510695	0.520346	0.540449	0.599094	0.599406	0.645526	0.660283	0.626518	0.473521	0.409522	0.354039	0.476836	0.585693	0.723615	0.686985	0.737746	0.626048	0.64994	0.844387	0.599754	0.671228	0.839486	0.836239	0.752101	0.637529	0.599147	0.636403	0.762045	0.794195	0.754405	0.686957	0.673115	0.676411	0.825847	0.786559	0.691671
289				21504	0.0969793	0.131615	0.171931	0.123388	0.197129	0.206144	0.201475	0.116967	0.0388056	-0.0201518	0.0537313	-0.0170764	0.0756906	0.0807948	0.03101	0.102526	0.1106	0.109717	-0.0365736	-0.0776472	0.0292334	-0.0203016	0.0200556	0.00674079	0.147704	0.181024	0.234639	0.174532	0.241886	0.373399	0.356376	0.236398	0.300489	0.316373	0.222288	0.264972	0.378184	0.373644	0.338424	0.268597	0.19638	0.20339	0.184952	0.152757	0.113693
290				21506	1.38447	1.21063	1.22583	0.827914	0.702756	1.00085	1.38496	1.24329	1.04473	0.960081	1.11769	0.979232	1.07765	1.12779	1.06681	0.898955	1.02676	1.16153	0.964482	1.19398	1.08302	0.927165	1.00998	0.992155	1.10728	0.862611	1.10474	1.07785	0.889024	0.639103	0.978335	1.24568	1.26393	1.49539	1.36165	1.32456	1.45802	1.74913	1.65417	1.69387	1.6061	1.66206	1.81835	2.18085	2.4166
291			pro_mGC	21435	1.36218	2.08508	2.10034	1.90682	1.88264	1.8274	1.86365	1.78663	1.65697	1.87161	1.94146	2.01367	1.87122	1.77577	1.84797	2.12533	1.99165	1.98723	2.07998	2.13288	2.09582	1.96098	1.98984	1.91694	1.87888	1.83934	1.97684	2.05831	2.30303	2.13047	1.99065	1.8385	2.09569	2.05661	1.98562	1.93236	1.80601	1.6889	1.61185	1.89626	1.99294	1.93279	1.53289	1.42775	1.24771
292				21504	1.9358	1.61529	1.53419	1.77984	1.76138	1.76137	1.84088	1.66146	1.63924	1.58284	1.7893	1.99716	1.80915	1.77272	1.91663	1.94198	1.95091	1.77022	1.5949	1.8429	1.99577	2.07454	1.9668	1.95087	1.76088	1.82699	1.94809	2.09744	1.99333	1.85342	1.79172	1.76282	1.92849	1.90697	1.84883	1.75632	1.58225	1.8389	1.87184	1.89463	2.09526	2.11038	1.98993	2.10986	2.03568
293		mGC	pro_abGC	21435	1.6923	1.67255	1.56996	1.51646	1.46621	1.4359	1.46809	1.50407	1.35599	1.27155	1.24586	1.36146	1.14451	1.11806	1.02044	0.982377	0.907522	0.900204	0.911238	0.879058	0.85227	0.861335	0.883207	0.771924	0.7416	0.656106	0.649825	0.636182	0.67535	0.74236	0.697029	0.729122	0.675794	0.677326	0.813979	1.02232	0.965866	0.830221	0.827547	0.774945	0.796414	0.872774	0.787313	0.859456	0.958954
294				21504	0.0653202	0.202019	0.244864	0.0748866	-0.0728518	-0.0324544	0.0297795	0.0291864	0.0748736	0.0559265	0.130143	0.165722	0.176383	0.120397	0.0711454	0.049111	0.0985598	0.0317309	-0.0502967	0.0136254	0.0965603	0.128982	0.0826467	0.121377	0.162712	0.171348	0.168926	0.127432	0.198361	0.241135	0.185918	0.190235	0.230384	0.390326	0.506828	0.41228	0.246788	0.325641	0.334778	0.395929	0.445719	0.531437	0.451469	0.346318	0.219
295				21506	2.19208	1.91289	1.73392	2.22051	1.62568	1.4657	1.84158	2.1116	1.69599	2.2465	1.85397	1.84962	2.31404	2.0152	1.51126	1.15388	1.269	1.10629	1.23883	1.04418	1.84129	2.08013	1.68935	1.14841	1.09926	1.56758	2.19999	2.30025	2.18237	1.29336	0.730577	0.872737	0.849678	1.60567	1.3467	0.867164	1.08667	2.07312	1.93304	1.54873	1.79718	1.79602	1.85662	1.65643	1.28197
296			pro_mGC	21435	1.99681	1.91214	1.88933	2.04994	2.15208	2.05496	2.09456	1.93003	1.9449	1.80705	1.87389	2.1039	1.67133	1.63003	1.67391	1.739	1.79372	1.78079	1.65323	1.73923	1.90807	2.28336	1.93364	1.94445	1.90571	1.87397	2.05075	1.8789	1.95788	1.89	1.86529	1.89531	1.77468	1.80489	1.91695	1.7573	1.87518	1.87785	1.94621	1.91468	1.9121	1.75583	1.45808	1.42889	1.34772
297				21504	1.4367	1.47655	1.38497	1.38639	1.40196	1.48763	1.38874	1.44324	1.48445	1.63449	1.58882	1.57928	1.44691	1.32528	1.47152	1.64143	1.66442	1.65893	1.62673	1.45772	1.35674	1.27663	1.18412	1.31795	1.48439	1.56357	1.48257	1.45431	1.26989	1.20144	1.12114	1.14905	1.21328	1.39161	1.55888	1.59487	1.5546	1.49815	1.40438	1.43763	1.53339	1.58353	1.63815	1.71992	1.69299
298				21506	0.360927	0.187865	0.0128097	-0.123465	0.232989	0.282176	0.276822	0.356514	0.273079	0.107047	0.131236	0.310729	0.202038	0.041613	0.0400625	0.0408612	0.133812	0.186488	0.431071	0.56469	0.543497	0.299337	-0.00645282	-0.108851	-0.0457365	0.321486	0.473804	0.291366	0.32461	0.233046	0.251543	0.263337	0.293025	0.196478	0.106977	-0.0911465	-0.114383	0.309192	0.409924	0.283092	0.267163	0.428583	0.364104	0.288518	0.112148
299	25	abGC	pro_abGC	21435	1.16921	1.12187	0.877953	0.855758	0.89329	0.820199	0.793108	0.913053	0.986628	1.20737	1.04182	0.904282	0.748533	1.1826	1.0111	1.03248	1.03838	1.0428	0.893982	0.774103	0.781043	0.901514	1.02125	1.03324	1.00028	0.831527	0.515214	0.577203	0.751204	0.721904	0.613357	0.696267	0.67192	0.768156	0.858414	0.831116	0.774926	0.69994	0.625909	0.550741	0.574543	0.554814	0.359688	0.41257	0.698895
300				21504	0.0388056	-0.0201518	0.0537313	-0.0170764	0.0756906	0.0807948	0.03101	0.102526	0.1106	0.109717	-0.0365736	-0.0776472	0.0292334	-0.0203016	0.0200556	0.00674079	0.147704	0.181024	0.234639	0.174532	0.241886	0.373399	0.356376	0.236398	0.300489	0.316373	0.222288	0.264972	0.378184	0.373644	0.338424	0.268597	0.19638	0.20339	0.184952	0.152757	0.113693	0.175147	0.101593	0.0271537	0.0128791	0.0995364	0.232383	0.244507	0.261258
301				21506	1.38496	1.24329	1.04473	0.960081	1.11769	0.979232	1.07765	1.12779	1.06681	0.898955	1.02676	1.16153	0.964482	1.19398	1.08302	0.927165	1.00998	0.992155	1.10728	0.862611	1.10474	1.07785	0.889024	0.639103	0.978335	1.24568	1.26393	1.49539	1.36165	1.32456	1.45802	1.74913	1.65417	1.69387	1.6061	1.66206	1.81835	2.18085	2.4166	2.20269	1.76664	1.67194	1.60115	2.09692	2.31649
302			pro_mGC	21435	0.509522	0.524319	0.626455	0.561584	0.578555	0.391381	0.387117	0.364092	0.417378	0.34129	0.363629	0.351816	0.236882	0.182684	0.33607	0.36928	0.424621	0.480004	0.467331	0.544919	0.528227	0.290329	0.295362	0.275125	0.211865	0.255838	0.275287	0.317552	0.390917	0.490601	0.482004	0.537412	0.528056	0.452279	0.460033	0.489379	0.516135	0.588861	0.552937	0.531228	0.50795	0.465983	0.466173	0.518932	0.621454
303				21504	0.423049	0.348944	0.228209	0.354974	0.219083	0.163314	0.196166	0.158519	0.323638	0.255528	0.31409	0.267594	0.197455	-0.012661	-0.0200355	0.118993	0.0240811	0.00965671	0.0931987	0.193864	0.140041	0.203639	0.278045	0.40713	0.273075	0.164685	0.126641	0.306444	0.269611	0.281723	0.300425	0.368016	0.192717	0.105386	0.258208	0.136397	0.116112	0.121196	0.126492	0.0272129	0.0829634	0.134087	0.246442	0.304397	0.293501
304		mGC	pro_abGC	21435	1.84897	1.97267	2.05235	1.88735	2.08624	2.15182	2.2687	2.32603	2.25691	2.44529	2.46131	2.49838	2.79864	2.58158	2.62977	2.59175	2.4717	2.34581	2.30846	2.24006	2.19232	2.44301	2.34904	2.27785	1.99425	1.91113	1.95923	1.95119	1.84786	1.94072	1.90621	1.71507	2.015	1.94757	1.95188	1.80278	1.82898	1.81133	1.82579	1.7228	1.97929	1.8026	1.7082	1.73842	1.73357
305				21504	0.0748736	0.0559265	0.130143	0.165722	0.176383	0.120397	0.0711454	0.049111	0.0985598	0.0317309	-0.0502967	0.0136254	0.0965603	0.128982	0.0826467	0.121377	0.162712	0.171348	0.168926	0.127432	0.198361	0.241135	0.185918	0.190235	0.230384	0.390326	0.506828	0.41228	0.246788	0.325641	0.334778	0.395929	0.445719	0.531437	0.451469	0.346318	0.219	0.237395	0.195529	0.282114	0.320784	0.252358	0.238438	0.219436	0.380083
306				21506	1.84158	2.1116	1.69599	2.2465	1.85397	1.84962	2.31404	2.0152	1.51126	1.15388	1.269	1.10629	1.23883	1.04418	1.84129	2.08013	1.68935	1.14841	1.09926	1.56758	2.19999	2.30025	2.18237	1.29336	0.730577	0.872737	0.849678	1.60567	1.3467	0.867164	1.08667	2.07312	1.93304	1.54873	1.79718	1.79602	1.85662	1.65643	1.28197	0.975715	0.745361	1.22547	0.948257	1.73367	1.76876
307			pro_mGC	21435	1.79744	1.73377	1.78793	1.6414	1.65781	1.44167	1.36033	1.55812	1.55279	1.619	1.67347	1.69839	1.59154	1.66335	1.81494	1.99272	2.07171	1.88096	1.85524	2.21204	2.19664	2.09037	1.7871	1.83048	1.77976	2.08326	2.41302	1.99295	1.66365	1.67012	1.84717	1.90795	1.91036	1.7576	1.78204	1.87419	1.8842	1.68738	1.72366	1.66167	1.61614	1.68292	1.7366	1.75105	1.77544
308				21504	-0.0990636	-0.0923465	0.042525	0.197245	0.386002	0.12021	-0.0183619	0.156688	-0.0231197	0.0765563	0.120884	0.114736	-0.0948634	0.0375758	-0.0253329	-0.160462	-0.019547	0.0078589	0.0765504	0.159613	0.184889	0.0682985	0.33153	0.329075	0.151456	0.0821094	0.180941	0.289255	0.11054	0.330027	0.515401	0.0370404	-0.157314	0.137749	0.350672	-0.065129	0.330803	0.572491	0.758512	0.510548	0.0454603	0.0772413	0.295608	0.397575	0.353851
309				21506	0.276822	0.356514	0.273079	0.107047	0.131236	0.310729	0.202038	0.041613	0.0400625	0.0408612	0.133812	0.186488	0.431071	0.56469	0.543497	0.299337	-0.00645282	-0.108851	-0.0457365	0.321486	0.473804	0.291366	0.32461	0.233046	0.251543	0.263337	0.293025	0.196478	0.106977	-0.0911465	-0.114383	0.309192	0.409924	0.283092	0.267163	0.428583	0.364104	0.288518	0.112148	-0.0157508	0.0744822	0.142555	0.0867772	-3.40289e-05	0.0928089
310	26	abGC	pro_abGC	21435	0.855758	0.89329	0.820199	0.793108	0.913053	0.986628	1.20737	1.04182	0.904282	0.748533	1.1826	1.0111	1.03248	1.03838	1.0428	0.893982	0.774103	0.781043	0.901514	1.02125	1.03324	1.00028	0.831527	0.515214	0.577203	0.751204	0.721904	0.613357	0.696267	0.67192	0.768156	0.858414	0.831116	0.774926	0.69994	0.625909	0.550741	0.574543	0.554814	0.359688	0.41257	0.698895	0.584417	0.520739	0.350941
311				21504	0.181024	0.234639	0.174532	0.241886	0.373399	0.356376	0.236398	0.300489	0.316373	0.222288	0.264972	0.378184	0.373644	0.338424	0.268597	0.19638	0.20339	0.184952	0.152757	0.113693	0.175147	0.101593	0.0271537	0.0128791	0.0995364	0.232383	0.244507	0.261258	0.125867	0.103114	0.13086	0.150663	0.220462	0.166966	0.182774	0.161104	0.167795	0.156685	0.153234	0.202592	0.255579	0.307795	0.136619	0.133591	0.316552
312				21506	1.55524	1.42877	1.56078	1.95173	2.22557	2.25476	1.8426	1.66603	1.76052	2.23694	2.27172	2.02398	1.90984	1.71677	1.50553	1.16245	1.12106	1.1323	1.02671	0.960813	1.12709	0.997661	0.853644	0.791755	0.766457	0.616605	0.858853	0.960215	0.971461	0.822169	0.895051	0.81606	0.755621	0.775408	0.889162	0.699058	0.770664	0.91166	0.866957	1.1722	1.24604	1.0727	1.03175	1.22894	1.26845
313			pro_mGC	21435	0.355867	0.388491	0.393282	0.3128	0.286238	0.251045	0.308053	0.182534	0.0526849	0.233054	0.419858	0.373203	0.388311	0.490167	0.566256	0.405237	0.29506	0.285347	0.259039	0.354337	0.261047	0.31162	0.334205	0.276909	0.184815	0.17025	0.308955	0.390942	0.466036	0.477261	0.37082	0.392157	0.310957	0.303119	0.267385	0.32369	0.226297	0.143986	0.254064	0.148183	0.131047	0.0729496	0.101622	0.0839784	0.154097
314				21504	0.31409	0.267594	0.197455	-0.012661	-0.0200355	0.118993	0.0240811	0.00965671	0.0931987	0.193864	0.140041	0.203639	0.278045	0.40713	0.273075	0.164685	0.126641	0.306444	0.269611	0.281723	0.300425	0.368016	0.192717	0.105386	0.258208	0.136397	0.116112	0.121196	0.126492	0.0272129	0.0829634	0.134087	0.246442	0.304397	0.293501	0.230421	0.192458	0.116174	0.053936	0.127858	0.29186	0.316112	0.305264	0.24372	0.208346
315		mGC	pro_abGC	21435	1.88735	2.08624	2.15182	2.2687	2.32603	2.25691	2.44529	2.46131	2.49838	2.79864	2.58158	2.62977	2.59175	2.4717	2.34581	2.30846	2.24006	2.19232	2.44301	2.34904	2.27785	1.99425	1.91113	1.95923	1.95119	1.84786	1.94072	1.90621	1.71507	2.015	1.94757	1.95188	1.80278	1.82898	1.81133	1.82579	1.7228	1.97929	1.8026	1.7082	1.73842	1.73357	1.66907	1.63898	1.59491
316				21504	0.171348	0.168926	0.127432	0.198361	0.241135	0.185918	0.190235	0.230384	0.390326	0.506828	0.41228	0.246788	0.325641	0.334778	0.395929	0.445719	0.531437	0.451469	0.346318	0.219	0.237395	0.195529	0.282114	0.320784	0.252358	0.238438	0.219436	0.380083	0.376397	0.311515	0.260148	0.294734	0.434072	0.486812	0.386547	0.282899	0.256387	0.224822	0.377431	0.410727	0.270096	0.287847	0.265487	0.200795	0.225628
317				21506	0.117218	0.1332	0.0405527	0.137714	0.139112	0.368176	0.336224	0.404548	0.49942	0.522624	0.47776	0.329696	0.306409	0.23014	0.283817	0.332909	0.461288	0.451533	0.292463	0.173209	0.232219	0.396899	0.29559	0.321093	0.355222	0.308762	0.402398	0.352917	0.215391	0.15793	0.221469	0.313782	0.519627	0.381808	0.332772	0.277482	0.233072	0.223663	0.187319	0.341919	0.280333	0.345383	0.269831	0.434427	0.42449
318			pro_mGC	21435	0.129479	0.130154	0.0766748	0.0497571	0.0758263	0.0310156	0.194049	0.19593	0.142895	0.161475	0.0804522	0.0650689	0.00130086	0.0541962	-0.0112063	0.0700103	0.0907815	0.0846971	0.0172426	0.301752	0.32921	0.290739	0.257811	0.123653	0.0588109	0.0160952	-0.0144053	0.0579687	-0.0420897	0.00848174	0.0810247	0.0897828	0.128197	0.0875183	0.256748	0.224643	0.0567718	0.0529074	0.144968	0.211886	0.132896	0.152858	-0.00503166	0.106494	0.104447
319				21504	0.120884	0.114736	-0.0948634	0.0375758	-0.0253329	-0.160462	-0.019547	0.0078589	0.0765504	0.159613	0.184889	0.0682985	0.33153	0.329075	0.151456	0.0821094	0.180941	0.289255	0.11054	0.330027	0.515401	0.0370404	-0.157314	0.137749	0.350672	-0.065129	0.330803	0.572491	0.758512	0.510548	0.0454603	0.0772413	0.295608	0.397575	0.353851	0.685085	0.501517	0.697125	0.714816	0.66821	0.474085	0.7332	0.982967	0.906593	1.07868
320				21506	3.08877	3.18467	2.80902	2.97303	3.74653	3.91164	3.4761	3.66948	3.52048	3.42447	3.04877	3.38107	4.04453	3.64545	3.8343	3.70985	3.86658	3.83593	3.36707	3.39592	4.24358	3.66374	3.45398	3.2625	3.51419	3.49271	3.93588	3.76464	4.31167	4.49177	4.06001	3.676	3.92722	4.49235	4.53064	4.36595	4.44935	4.45399	4.31046	3.94231	3.73584	3.44273	3.13415	3.90792	4.43601
321	27	abGC	pro_abGC	21435	1.99567	1.87804	1.81812	1.9542	1.74648	1.61922	1.59133	1.79731	1.8323	1.79684	1.50745	1.49595	1.74901	1.95255	1.63702	1.63459	1.78211	1.62055	1.6922	1.28993	1.19726	1.51517	1.2254	1.27662	1.2578	1.17302	0.935944	0.968177	1.10474	1.47844	1.35021	1.26128	1.03815	0.990012	0.945895	0.907038	0.750554	0.701778	0.707115	0.94546	0.946932	0.724492	0.643313	0.543981	0.558232
322				21504	1.60248	1.61157	1.67578	1.76618	1.85202	1.93041	1.99086	2.03232	1.83243	1.8394	2.07843	2.14573	2.159	2.23146	2.48434	2.19361	1.96742	1.90508	1.98187	2.05855	2.12703	2.12843	2.34761	2.56921	2.1756	1.99564	2.00325	2.04722	2.00626	2.09956	2.23763	2.32862	2.22889	2.20798	2.21442	2.2134	2.29417	2.13807	2.15831	2.10842	2.12937	2.20959	2.08282	2.11554	2.00827
323				21506	1.8426	1.66603	1.76052	2.23694	2.27172	2.02398	1.90984	1.71677	1.50553	1.16245	1.12106	1.1323	1.02671	0.960813	1.12709	0.997661	0.853644	0.791755	0.766457	0.616605	0.858853	0.960215	0.971461	0.822169	0.895051	0.81606	0.755621	0.775408	0.889162	0.699058	0.770664	0.91166	0.866957	1.1722	1.24604	1.0727	1.03175	1.22894	1.26845	1.09234	0.969674	0.806632	1.12486	1.63238	1.81109
324			pro_mGC	21435	0.389543	0.31922	0.293249	0.361928	0.412319	0.301501	0.294385	0.346623	0.44054	0.407602	0.387103	0.4683	0.529684	0.558326	0.519044	0.475073	0.457774	0.307936	0.351284	0.39221	0.663378	0.714886	0.752251	0.867278	0.705152	0.722681	0.867454	1.01473	1.04386	1.08785	0.976771	1.02244	1.2501	1.16332	1.05453	1.31537	1.36584	1.20425	1.22105	1.34256	1.30368	1.35968	1.38018	1.56526	1.43604
325				21504	1.18397	0.864279	0.933787	1.01384	1.21409	1.15408	1.02119	0.997058	0.891533	1.18878	1.37087	1.27322	1.34608	1.31187	1.25708	1.14125	1.3051	1.05273	0.955196	1.11698	1.13466	1.18466	1.00701	1.27548	1.33394	1.16321	0.923788	1.09855	1.15214	0.973839	1.18168	1.04171	1.18715	1.21338	1.20198	1.07982	1.29944	1.18189	1.10434	1.06895	1.08469	1.02647	1.07014	1.03584	1.18347
326		mGC	pro_abGC	21435	3.11403	3.28294	3.10575	3.38098	3.47442	3.58005	3.34504	3.20764	3.29164	3.50149	3.45176	3.58869	3.54012	3.30785	3.20986	3.14308	3.18474	3.24257	3.50304	3.34399	2.98215	2.60847	2.56399	2.63322	2.65403	2.5347	2.45064	2.52254	2.54799	2.41282	2.35352	2.4134	2.36836	2.27345	2.11997	1.97901	2.10744	1.8456	1.78022	1.99773	1.90276	1.86537	1.67445	1.59356	1.54527
327				21504	1.5695	1.62127	1.82411	1.79168	1.68	1.70124	1.68422	1.69412	1.81799	1.91052	1.59074	1.54954	1.53942	1.4823	1.53244	1.55573	1.69895	1.79034	1.74637	1.64725	1.58729	1.65172	1.78541	1.88889	1.61996	1.55561	1.7226	1.69313	1.69543	1.69209	1.68414	1.58105	1.7099	1.70317	1.65794	1.54173	1.66936	1.62146	1.51293	1.55304	1.51247	1.39072	1.49113	1.50548	1.43428
328				21506	0.336224	0.404548	0.49942	0.522624	0.47776	0.329696	0.306409	0.23014	0.283817	0.332909	0.461288	0.451533	0.292463	0.173209	0.232219	0.396899	0.29559	0.321093	0.355222	0.308762	0.402398	0.352917	0.215391	0.15793	0.221469	0.313782	0.519627	0.381808	0.332772	0.277482	0.233072	0.223663	0.187319	0.341919	0.280333	0.345383	0.269831	0.434427	0.42449	0.25051	0.27491	0.397492	0.637185	0.730888	0.735058
329			pro_mGC	21435	0.767154	0.835397	1.03362	1.06139	1.05326	1.01457	1.00454	1.04151	1.18622	1.21631	1.26732	1.20958	1.28399	1.43932	1.54013	1.35503	1.39953	1.39442	1.29105	1.22774	1.30634	1.39202	1.52479	1.43023	1.56352	1.45212	1.53892	1.71833	1.53083	1.50455	1.49252	1.6798	1.60691	1.67432	1.60898	1.5168	1.51053	1.47107	1.37488	1.39017	1.61046	2.06403	2.04213	1.81017	1.75059
330				21504	2.75762	2.8717	3.73747	3.95394	3.09221	2.6375	3.64266	4.52726	4.14991	3.82918	3.41768	3.56088	3.50946	3.86533	3.44572	3.40291	3.29643	3.13193	3.75606	2.91779	2.68821	2.89877	3.10865	2.99182	3.42675	3.43443	3.54167	4.0022	4.61551	4.5433	4.65037	4.4975	4.35774	4.67752	4.98773	4.31995	5.19845	5.17691	4.90963	4.76533	4.53023	4.2471	3.83705	3.8756	4.41546
331				21506	2.09509	1.86035	1.68198	2.45579	2.20622	2.09536	1.89294	2.166	2.12429	1.96546	1.56611	1.4361	2.24079	2.12736	1.873	1.48502	1.6971	2.1889	2.25673	2.25721	2.36266	2.80215	3.02692	2.76947	2.48078	2.50243	2.63194	3.22801	2.97184	2.20763	1.66368	2.24477	2.57733	2.62252	2.30121	1.80449	2.0301	2.4674	2.67903	2.64215	1.99304	2.12111	1.92278	1.85973	2.17209
332	28	abGC	pro_abGC	21435	1.87804	1.81812	1.9542	1.74648	1.61922	1.59133	1.79731	1.8323	1.79684	1.50745	1.49595	1.74901	1.95255	1.63702	1.63459	1.78211	1.62055	1.6922	1.28993	1.19726	1.51517	1.2254	1.27662	1.2578	1.17302	0.935944	0.968177	1.10474	1.47844	1.35021	1.26128	1.03815	0.990012	0.945895	0.907038	0.750554	0.701778	0.707115	0.94546	0.946932	0.724492	0.643313	0.543981	0.558232	0.689362
333				21504	2.07843	2.14573	2.159	2.23146	2.48434	2.19361	1.96742	1.90508	1.98187	2.05855	2.12703	2.12843	2.34761	2.56921	2.1756	1.99564	2.00325	2.04722	2.00626	2.09956	2.23763	2.32862	2.22889	2.20798	2.21442	2.2134	2.29417	2.13807	2.15831	2.10842	2.12937	2.20959	2.08282	2.11554	2.00827	2.14041	2.1804	2.31217	2.11715	2.2361	2.22099	2.11778	2.04227	1.97414	1.89989
334				21506	1.02025	1.04102	1.01401	0.970545	0.877326	0.952393	0.999285	1.04342	1.10923	1.08378	1.05552	0.996925	0.933541	1.07258	1.12101	0.98673	1.0347	0.90753	1.03232	1.0633	0.988704	0.84656	0.671109	0.682812	0.631783	0.698524	0.571295	0.687707	0.895744	0.892888	0.967842	0.933682	0.830868	0.885222	0.969059	1.14291	1.07743	1.21924	1.31152	1.25974	1.34881	1.44622	1.31228	1.42487	1.37356
335			pro_mGC	21435	1.62733	1.6144	1.59559	1.53441	1.56089	1.64031	1.675	1.61119	1.6107	1.66522	1.86279	1.97302	2.08369	1.96115	2.19668	2.24705	1.99243	1.98166	2.24417	2.35077	2.28462	2.13371	1.99442	2.02367	2.08175	2.01171	2.18385	2.23958	2.24672	2.13728	2.08707	1.98432	2.02202	2.06241	1.82366	1.90819	2.01255	2.36581	2.319	2.00096	2.05785	1.96816	2.14541	2.02099	2.00561
336				21504	-0.0520246	-0.00930606	0.0140929	0.209521	0.257379	0.290692	0.136592	0.243287	0.245779	-0.0173659	-0.0544155	-0.0703192	0.168412	0.0244931	0.219278	0.177801	0.0432161	-0.236771	-0.18167	-0.0463438	0.00282842	0.0645634	0.0719491	0.0484699	-0.0142226	0.0843197	0.299037	0.219537	0.215392	0.306739	0.197991	0.247384	0.1451	0.0718088	0.273762	0.193017	0.318667	0.33736	0.273514	0.248078	0.251856	0.277227	0.360089	0.370154	0.224531
337				21506	0.443502	0.272828	0.231018	0.230885	0.243242	0.217241	0.157423	0.119129	0.0548169	0.207414	0.126556	0.0452828	-0.0259153	-0.000842962	0.0389362	-0.0448837	0.0362169	0.146099	0.144803	0.170636	0.166317	0.202771	0.137347	0.263658	0.290604	0.382033	0.296319	0.208947	0.119381	0.111946	0.0651036	0.046327	-0.0724512	-0.198444	-0.00151807	0.0560171	-0.0532637	-0.0284313	0.0305126	0.122592	0.320873	0.362769	0.19584	0.154841	0.0217968
338		mGC	pro_abGC	21435	3.28294	3.10575	3.38098	3.47442	3.58005	3.34504	3.20764	3.29164	3.50149	3.45176	3.58869	3.54012	3.30785	3.20986	3.14308	3.18474	3.24257	3.50304	3.34399	2.98215	2.60847	2.56399	2.63322	2.65403	2.5347	2.45064	2.52254	2.54799	2.41282	2.35352	2.4134	2.36836	2.27345	2.11997	1.97901	2.10744	1.8456	1.78022	1.99773	1.90276	1.86537	1.67445	1.59356	1.54527	1.61847
339				21504	1.59074	1.54954	1.53942	1.4823	1.53244	1.55573	1.69895	1.79034	1.74637	1.64725	1.58729	1.65172	1.78541	1.88889	1.61996	1.55561	1.7226	1.69313	1.69543	1.69209	1.68414	1.58105	1.7099	1.70317	1.65794	1.54173	1.66936	1.62146	1.51293	1.55304	1.51247	1.39072	1.49113	1.50548	1.43428	1.30978	1.24628	1.32941	1.12119	1.26803	1.45084	1.4975	1.48193	1.41457	1.41418
340				21506	1.73639	1.53362	1.60114	1.34041	1.59605	1.84268	1.94985	1.96438	1.75628	1.66846	1.76761	1.83149	1.68107	1.67169	1.60774	1.56452	1.46693	1.342	1.30994	1.20038	1.09023	1.18213	1.23356	1.02259	1.02517	1.13038	1.01534	0.812868	0.763714	0.790232	0.855156	0.874933	1.06304	1.0465	0.921864	0.774375	0.76473	0.906649	0.963623	0.994746	1.00695	1.24837	1.539	1.42846	1.52965
341			pro_mGC	21435	1.37936	1.51803	1.66506	1.68764	1.60798	1.55642	1.59817	1.4487	1.32035	1.40464	1.70391	1.74292	1.61407	1.67417	1.68211	1.68362	1.62301	1.78054	1.9235	2.03268	1.98669	1.81876	1.7126	1.81878	2.14506	2.0195	1.85111	1.93068	1.91054	1.88708	1.82797	1.76871	1.93558	1.77401	1.81814	1.77798	1.85626	1.77684	1.77513	1.93892	1.95244	1.89086	1.88899	1.96961	1.86922
342				21504	-0.231673	-0.015468	-0.0054844	-0.186178	-0.182137	-0.0810518	-0.0687332	0.203824	0.43305	0.479405	0.388125	-0.0651903	-0.217861	-0.0467278	0.114069	0.0848296	0.249785	0.0380491	0.254235	0.103164	-0.0163269	-0.0236856	0.121862	-0.0355451	0.0956859	-0.0659465	0.244848	0.49371	0.40197	0.460614	0.359902	0.271862	0.0286884	0.0402855	0.0490792	0.624614	0.541357	0.402501	0.585947	0.336234	0.0441768	0.404428	0.317751	0.0782333	0.0888499
343				21506	0.127768	0.264528	0.172425	0.00324954	0.0772803	0.168575	0.273588	0.224197	0.327155	0.343101	0.186608	0.111719	0.140768	0.263277	0.267874	0.176928	0.2206	0.155875	0.158541	0.289298	0.362387	0.332767	0.451592	0.56955	0.549998	0.472567	0.423973	0.501266	0.464247	0.669302	0.549596	0.361291	0.442931	0.645319	0.582004	0.608008	0.605891	0.535585	0.761033	0.899278	0.765513	0.832574	1.12967	1.01893	1.06538
344	29	abGC	pro_abGC	21435	1.81812	1.9542	1.74648	1.61922	1.59133	1.79731	1.8323	1.79684	1.50745	1.49595	1.74901	1.95255	1.63702	1.63459	1.78211	1.62055	1.6922	1.28993	1.19726	1.51517	1.2254	1.27662	1.2578	1.17302	0.935944	0.968177	1.10474	1.47844	1.35021	1.26128	1.03815	0.990012	0.945895	0.907038	0.750554	0.701778	0.707115	0.94546	0.946932	0.724492	0.643313	0.543981	0.558232	0.689362	0.57077
345				21504	0.0579093	0.0692036	0.146934	0.278853	0.291997	0.174888	0.116736	0.139658	0.115199	0.139083	0.146296	0.151606	0.0793805	0.0574886	0.0749301	0.117134	0.092454	0.0292824	0.155959	0.13358	0.104706	0.173381	0.241767	0.330578	0.386979	0.313872	0.309398	0.248617	0.214084	0.181717	0.187128	0.280406	0.316347	0.277575	0.263759	0.427395	0.540267	0.712379	0.606856	0.520154	0.499261	0.485931	0.328468	0.37091	0.561099
346				21506	0.999285	1.04342	1.10923	1.08378	1.05552	0.996925	0.933541	1.07258	1.12101	0.98673	1.0347	0.90753	1.03232	1.0633	0.988704	0.84656	0.671109	0.682812	0.631783	0.698524	0.571295	0.687707	0.895744	0.892888	0.967842	0.933682	0.830868	0.885222	0.969059	1.14291	1.07743	1.21924	1.31152	1.25974	1.34881	1.44622	1.31228	1.42487	1.37356	1.37042	1.29343	1.12016	1.21511	1.28001	1.32676
347			pro_mGC	21435	1.99243	1.98166	2.24417	2.35077	2.28462	2.13371	1.99442	2.02367	2.08175	2.01171	2.18385	2.23958	2.24672	2.13728	2.08707	1.98432	2.02202	2.06241	1.82366	1.90819	2.01255	2.36581	2.319	2.00096	2.05785	1.96816	2.14541	2.02099	2.00561	2.1562	2.3796	2.13753	2.02443	2.10414	1.88254	1.8561	1.9293	1.86058	1.99564	2.07359	2.21588	2.48486	2.25457	2.21971	2.23466
[truncated: 5,350 more rows]
[truncated: 2 more columns]

## Sheet: Fig3C
	Unnamed: 0	train	test	penalty
0	0	0.908451	0.888889	L1
1	1	0.901408	0.805556	L1
2	2	0.915493	0.916667	L1
3	3	0.93662	0.75	L1
[truncated: 196 more rows]

## Sheet: Fig3B_stem
	Unnamed: 0	expt	stimStart	0
[truncated: 2,719 more rows]

[truncated: 6 more sheets: FigS1A, FigS1E, FigS1C, Fig2D, Fig2C, Fig2B]
